# Supplementary material for: Generation of DNA oligomers with similar chemical kinetics via in-silico optimization
Source: Commun Chem. 2023 Oct 18;6:226. doi: 10.1038/s42004-023-01026-w (PMC10584830; doi:10.1038/s42004-023-01026-w)
Supplement: Supplementary file 4 — Supplementary Data 1 [file 42004_2023_1026_MOESM4_ESM.xlsx]

## Sheet: Figure 1a
H22F All Rates Kapp (M-1s-1)	H22F O-Fit Rates Kapp (M-1s-1)	O25C All Rates Kcat (M-1s-1)	O25C O-Fit Rates Kcat (M-1s-1)	O25L All Rates Kleak (M-2s-1)	O25L O-Fit Rates Kleak (M-2s-1)	Z37F All Rates Khyb (M-1s-1)	Z37F O-Fit Rates Khyb (M-1s-1)	Z55F All Rates Khyb (M-1s-1)	Z55F O-Fit Rates Khyb (M-1s-1)
4800000	4800000	8.507	8.507	17000000000000	17000000000000	9530639	9530639	13702800	13702800
3500000	3500000	7.262	7.262	14400000000000	14400000000000	12916000	12916000	12671500	12671500
523000	523000	7.938	7.938	14300000000000	14300000000000	12134800	12134800	13860400	13860400
3100000		13.59		31600000000000		8479788		20431400
4300000		6.304		1220000000000		8698753		8462389
1430000		6.768		3530000000000		6579835		20127400
470000		5.39		1520000000000		3210939		7739003
1050000		6.275		12600000000000		3798315		5423842
730000		5.812		8510000000000		24811700		16171300
920000		7.794		28500000000000		6416083		9153960
196000		8.12		28600000000000		2642975		10652000
173000		8.32		24300000000000		12551000		19917600
1550000		6.146		8040000000000		4084840		12916300
2800000		5.779		438000000000		1955226		4856708
1210000		5.272		18000000000000		2433576		6407329
770000		6.633		10200000000000		498968		1915552
48800		5.372		16700000000000		3032543		7221327
2600000		7.774		22800000000000		1206316		7339847
217000		5.721		936000000000		1069658		6775682
103800		5.737		8000000000000		4922752		25803900
2200000		5.798		8710000000000		5179860		10671500
1020000		5.866		17000000000000		3674253		6741197
1250000		3.243		369000000000		2632655		9343100
1080000		4.128		610000000000		1095481		6855624
2100000		4.823		14000000000000		2570461		13164300
2830000		5.509		16800000000000		1871281		12633600
87400		4.029		365000000000		3823332		6467851
1060000		3.73		4830000000000		2814142		11886500
700000		4.908		17000000000000		3172810		8033652
590000		5.17		19000000000000		7506958		13648100
630000		3.452		13900000000000		2362017		8813816
158000		2.415		14000000000000		7324838		15638100
430000		5.723		8560000000000		1460232		6731223
1470000		7.24		21700000000000		748025		5019506
34200		2.944		311000000000		832463		4826585
107000		5.156		11800000000000		1567444		8741239
75900		2.01		24600000000000		654293		2067874
3000000		3.83		576000000000		120974		1750036
2210000		1.822		8770000000000		4391855		11638800
36800		1.404		1970000000000		3473985		8938219
96000		0.704		6120000000000		1523232		13470400
1350000		0.151		45500000000		6483074
77300		1.049		8630000000000		3738789
10300		0.75		5090000000000		272675
14600		0.183		45400000000		1640299
58500		0.259		185000000000		885203
193000		0.581		81400000000		329623
		0.082		11200000000		3219037
		3.568		798000000000		2383384
		0.894		15500000000		1221077
		1.019		42800000000		16260
						1443261
						3204653
						4136757
						1328663
						1062926
						4691395
						665482
						53672
						1214837
						2321683
						1796929
						604369
						2618478
						76891
						30987
						399276
						7252688
						1716331
						2320331
						2263430
						310826
						84750
						499363
						153102
						49985
						57616
						334962
						258731
						545448
						323605
						739941
						504113
						3112899
						122159
						573990
						3283470
						26827
						2447271
						3487241
						520534
						3339412
						27389
						1419133
						542970
						4941582
						455067
						604832

## Sheet: Figure 1b
Dataset	Selection Criteria	IQRNL Estimate 25th percentile (no units)	IQRNL Estimate 50th percentile (no units)	IQRNL Estimate 75th percentile (no units)
H22F	Random (n=3)	0.89	1.5	2
H22F	N-Fit (n=3)	0.09	0.95	1.1
H22F	O-Fit (n=3)	0.091	0.24	0.33
O25C	Random (n=3)	0.85	2.1	3.1
O25C	N-Fit (n=3)	1.2	1.7	2.9
O25C	O-Fit (n=3)	0.0052	0.12	0.13
O25L	Random (n=3)	0.33	0.8	1.5
O25L	N-Fit (n=3)	0.17	0.39	0.56
O25L	O-Fit (n=3)	0.052	0.067	0.12
Z37F	Random (n=3)	0.75	1.3	1.9
Z37F	N-Fit (n=3)	0.025	1	1.1
Z37F	O-Fit (n=3)	0.047	0.18	0.23
Z55F	Random (n=3)	0.48	0.8	1.2
Z55F	N-Fit (n=3)	0.27	0.49	0.76
Z55F	O-Fit (n=3)	0.0086	0.059	0.067

## Sheet: Figure 1c
Selection Criteria	IQRNL Estimate 25th percentile (no units)	IQRNL Estimate 50th percentile (no units)	IQRNL Estimate 75th percentile (no units)
N	0.58107	0.64826	0.8116
W(1)	0.39763	0.49914	0.66749
W(10)	0.41126	0.54832	0.82398
W(100)	0.07701	0.46394	0.82398
W(1,000)	0.07701	0.2144	0.50128
W(10,000)	0.06995	0.08304	0.14875
W(100,000)	0.06995	0.08304	0.14875
O	0.06995	0.08304	0.14875

## Sheet: Figure 2
I (oligomers)	j (bases)	Delta-N_25th-Percentile (fitness points)	Delta-N_50th-Percentile (fitness points)	Delta-N_75th-Percentile (fitness points)	Delta-O_25th-Percentile (fitness points)	Delta-O_50th-Percentile (fitness points)	Delta-O_75th-Percentile (fitness points)
128	128	35432600000000	151690000000000	1253690555176020	3109380000	5449170000	16710300000
128	16	5100650000	16633800000	40009851050	651280	880380	1901280
128	256	422044000000000	1622120000000000	1.31967e+16	38928600000	72372000000	182945000000
128	32	132646000000	1299500000000	2550257142730	12541000	23394200	43883300
128	64	3126180000000	6865220000000	127472762783470	251413000	413685000	1509650000
128	8	62836100	80033300	182591070	31500	34700	40600
16	1024	59408200000000	180124000000000	1507191842661790	172969000000	295518000000	1344420000000
16	128	37597200000	155281000000	1295674130730	98168800	214372000	623568000
16	16	9031380	22376900	138395280	30760	42660	69060
16	256	493596000000	1651560000000	13880144592420	1355440000	2414990000	13066500000
16	32	238997000	475899000	12568884050	527900	940400	2008800
16	512	4566110000000	17021000000000	134839173747250	15976200000	27531600000	133730000000
16	64	3610400000	15440300000	124503951850	9327380	20699500	48159200
16	8	465040	1564740	1994740	2580	3480	4480
1	1024	11853700000	28506500000	274650718480	1802640000	3074250000	13705800000
1	128	5622360	28369500	134015460	1094030	2204230	12774600
1	16	3800	14000	26200	700	1700	2000
1	256	67501800	220731000	2496576380	10807400	21965900	128268000
1	32	47180	91080	1294580	8840	19640	33140
1	512	677843000	3283550000	15818757500	175587000	306020000	1349450000
1	64	775840	2624040	26172040	112920	225520	1293120
1	8	440	540	12540	70	170	270
256	128	344393000000000	1429410000000000	1.29109e+16	8823800000	20022400000	43889800000
256	16	37460500000	62962800000	1261664716800	1380080	2312780	3019680
256	32	1762050000000	3262990000000	124008856467850	36004100	57224000	166250000
256	64	23403800000000	142636000000000	376604196759240	629847000	1692690000	3002400000
256	8	364722000	452908000	559162040	70240	78640	88440
2	1024	54692400000	280658000000	1505759914530	4250930000	13957800000	21514000000
2	128	63113600	203775000	2484131220	3971870	7400570	18592200
2	16	21210	35410	267310	2160	2660	4560
2	256	517934000	2255550000	13937245340	39631000	79758400	189899000
2	32	374050	1523550	3988750	28600	46000	151600
2	512	7481620000	25832300000	262115979680	416299000	1054540000	2023200000
2	64	4551440	15922800	130920540	352240	578740	1716640
2	8	2300	3600	14600	80	180	180
32	128	359858000000	1534000000000	12540544660010	322362000	572698000	1711910000
32	16	95720000	190773000	435675180	78880	108080	211880
32	256	4255360000000	15764500000000	130743607487480	3771160000	6906460000	18382600000
32	32	2140780000	13579000000	27619947820	2174660	3362860	13447800
32	512	47956000000000	164215000000000	1372983312657960	40896600000	84525900000	193702000000
32	64	32051600000	72868500000	1276986417020	25346700	41228200	150692000
32	8	2958070	4264970	6250870	6420	7520	8920
4	1024	663968000000	1954850000000	16347800150560	17879200000	30492200000	135879000000
4	128	470063000	1818780000	13463059900	13490900	24139800	131537000
4	16	230010	1365510	2682510	6630	15830	20830
4	256	5737710000	17852200000	151565577120	144242000	245097000	1314070000
4	32	3271620	6286420	126957420	73780	177080	302780
4	512	48483100000	184591000000	1381640961620	1706790000	2897440000	13373700000
4	64	35999500	151755000	423723240	847860	1931660	3512660
4	8	16850	21850	46550	450	550	1550
512	16	233019000000	1343990000000	1648396560430	3590260	4675960	6428560
512	32	9111200000000	126840000000000	153605301414280	90696900	195619000	328502000
512	64	293173000000000	571573000000000	1.26697e+16	2290940000	3686640000	14549700000
512	8	1358280000	1522070000	1693869390	141250	152750	165550
64	128	3641700000000	15478100000000	129612941703350	995595000	2139200000	5818770000
64	16	676565000	1918370000	13253897830	297170	412870	610970
64	256	40797400000000	160896000000000	1381066402353440	11338700000	22761600000	130152000000
64	32	19666500000	42900600000	1252629010870	4601560	7352760	18345000
64	64	259853000000	1451910000000	3951221625950	72213900	180426000	323231000
64	8	16954400	133969000	148047920	17960	25660	31360
8	1024	4786180000000	18194500000000	138273426876050	44146500000	142289000000	231416000000
8	128	5032610000	17039100000	150203095880	39349600	76970600	189144000
8	16	1746840	3052240	14406340	11940	22140	34540
8	256	43617300000	166346000000	1316430883090	375062000	675555000	1797520000
8	32	29729300	147992000	399383830	275840	430440	1518240
8	512	595645000000	1748470000000	15047295035640	4234520000	13618500000	20448900000
8	64	354376000	1429510000	12922624150	3175670	5520070	16749100
8	8	69450	104150	312050	890	1090	1990

## Sheet: Figure 4b
Network Name	Delta-O (fitness points)	Delta-N (fitness points)
RND-1	161200	1200200
RND-2	299000	1121400
RND-3	142600	257282000
N-Fit-1	18400	230400
N-Fit-2	19700	241300
N-Fit-3	18500	239900
O-Fit-1	10900	510852000
O-Fit-2	10900	609229000
O-Fit-3	10900	49443800000
W(1)-Fit-1	17400	269000
W(1)-Fit-2	17400	229000
W(1)-Fit-3	17400	269000

## Sheet: Figure 4c
Network Name	Experiment Number	Temperature (°C)	kf (M-1s-1)	Kd (M-1s-1)
RND-1	1	10	9240	19400
RND-1	2	20	52500	43200
RND-1	3	30	282000	72300
RND-1	4	40	880000	85100
RND-1	5	50	2220000	124000
RND-1	6	60	4880000	115000
RND-2	7	10	641000	78500
RND-2	8	20	1840000	132000
RND-2	9	30	5220000	194000
RND-2	10	40	12100000	325000
RND-2	11	50	27800000	569000
RND-2	12	60	39900000	706000
RND-3	13	10	27700	42700
RND-3	14	20	132000	219000
RND-3	15	30	653000	679000
RND-3	16	40	2980000	1190000
RND-3	17	50	6990000	1100000
RND-3	18	60	14300000	945000
W-Fit-1	19	10	250000	1020000
W-Fit-1	20	20	1220000	1520000
W-Fit-1	21	30	4390000	1390000
W-Fit-1	22	40	10800000	1340000
W-Fit-1	23	50	23200000	1040000
W-Fit-1	24	60	43800000	621000
W-Fit-2	25	10	255000	528000
W-Fit-2	26	20	742000	940000
W-Fit-2	27	30	2070000	1090000
W-Fit-2	28	40	7950000	1350000
W-Fit-2	29	50	24000000	1000000
W-Fit-2	30	60	40900000	682000
W-Fit-3	31	10	205000	1320000
W-Fit-3	32	20	640000
W-Fit-3	33	20	680000
W-Fit-3	34	20	676000
W-Fit-3	35	20		1890000
W-Fit-3	36	20		1810000
W-Fit-3	37	20		1930000
W-Fit-3	38	30	2010000	2550000
W-Fit-3	39	40	6130000
W-Fit-3	40	40	6080000
W-Fit-3	41	40	5880000
W-Fit-3	42	40		1870000
W-Fit-3	43	40		1900000
W-Fit-3	44	40		1770000
W-Fit-3	45	50	17900000	1140000
W-Fit-3	46	60	46200000	658000
O-Fit-1	47	10	3550000	1030000
O-Fit-1	48	20	10100000	1530000
O-Fit-1	49	30	23800000	1910000
O-Fit-1	50	40	35400000	1330000
O-Fit-1	51	50	52800000	1060000
O-Fit-1	52	60	59000000	691000
O-Fit-2	53	10	166000	757000
O-Fit-2	54	20	1010000	1770000
O-Fit-2	55	30	2780000	2350000
O-Fit-2	56	40	6970000	2250000
O-Fit-2	57	50	19200000	1410000
O-Fit-2	58	60	33800000	683000
O-Fit-3	59	10	154000	465000
O-Fit-3	60	20	487000	1020000
O-Fit-3	61	30	1770000	1810000
O-Fit-3	62	40	5840000	1870000
O-Fit-3	63	50	15700000	1250000
O-Fit-3	64	60	51700000	542000
N-Fit-1	65	10	203000	447000
N-Fit-1	66	20	570000	924000
N-Fit-1	67	30	1800000	1360000
N-Fit-1	68	40	6370000	1270000
N-Fit-1	69	50	14900000	1140000
N-Fit-1	70	60	33800000	570000
N-Fit-2	71	10	52700	178000
N-Fit-2	72	20	189000	311000
N-Fit-2	73	30	763000	554000
N-Fit-2	74	40	3300000	552000
N-Fit-2	75	50	9900000	451000
N-Fit-2	76	60	17600000	276000
N-Fit-3	77	10	37100	277000
N-Fit-3	78	20	142000	617000
N-Fit-3	79	30	956000	933000
N-Fit-3	80	40	4800000	1160000
N-Fit-3	81	50	18500000	996000
N-Fit-3	82	60	34800000	640000

## Sheet: Figure 4d
Rate Constant	Generation Method	IQRNL Estimate 25th percentile (no units)	IQRNL Estimate 50th percentile (no units)	IQRNL Estimate 75th percentile (no units)
kf (M-1s-1)	Random	0.79248	1	1.51179
kf (M-1s-1)	N Optimized	0.86309	1	1.17789
kf (M-1s-1)	O Optimized	0.23341	0.36826	0.63248
kf (M-1s-1)	W(1) Optimized	0.40264	0.54445	0.57306
kd (M-1s-1)	Random	0.58016	1.08288	1.31827
kd (M-1s-1)	N Optimized	0.15879	0.22262	0.31353
kd (M-1s-1)	O Optimized	0.11492	0.16027	0.28436
kd (M-1s-1)	W(1) Optimized	0.06994	0.31196	0.46607

## Sheet: Figure 5a
Network Name	Experiment Number	Temperature (°C)	ln kf (no units)
RND-1	1	10	9.1313
RND-1	2	20	10.8686
RND-1	3	30	12.5497
RND-1	4	40	13.6877
RND-1	5	50	14.613
RND-1	6	60	15.4007
RND-2	7	10	13.3708
RND-2	8	20	14.4253
RND-2	9	30	15.468
RND-2	10	40	16.3087
RND-2	11	50	17.1405
RND-2	12	60	17.5019
RND-3	13	10	10.2292
RND-3	14	20	11.7906
RND-3	15	30	13.3893
RND-3	16	40	14.9074
RND-3	17	50	15.76
RND-3	18	60	16.4758
W-Fit-1	19	10	12.4292
W-Fit-1	20	20	14.0144
W-Fit-1	21	30	15.2948
W-Fit-1	22	40	16.1951
W-Fit-1	23	50	16.9597
W-Fit-1	24	60	17.5951
W-Fit-2	25	10	12.449
W-Fit-2	26	20	13.5171
W-Fit-2	27	30	14.5431
W-Fit-2	28	40	15.8887
W-Fit-2	29	50	16.9936
W-Fit-2	30	60	17.5266
W-Fit-3	31	10	12.2308
W-Fit-3	32	20	13.3692
W-Fit-3	33	20	13.4298
W-Fit-3	34	20	13.4239
W-Fit-3	35	20	#NUM!
W-Fit-3	36	20	#NUM!
W-Fit-3	37	20	#NUM!
W-Fit-3	38	30	14.5136
W-Fit-3	39	40	15.6287
W-Fit-3	40	40	15.6205
W-Fit-3	41	40	15.5871
W-Fit-3	42	40	#NUM!
W-Fit-3	43	40	#NUM!
W-Fit-3	44	40	#NUM!
W-Fit-3	45	50	16.7003
W-Fit-3	46	60	17.6485
O-Fit-1	47	10	15.0825
O-Fit-1	48	20	16.128
O-Fit-1	49	30	16.9852
O-Fit-1	50	40	17.3822
O-Fit-1	51	50	17.782
O-Fit-1	52	60	17.893
O-Fit-2	53	10	12.0197
O-Fit-2	54	20	13.8255
O-Fit-2	55	30	14.838
O-Fit-2	56	40	15.7571
O-Fit-2	57	50	16.7704
O-Fit-2	58	60	17.336
O-Fit-3	59	10	11.9447
O-Fit-3	60	20	13.096
O-Fit-3	61	30	14.3865
O-Fit-3	62	40	15.5802
O-Fit-3	63	50	16.5692
O-Fit-3	64	60	17.761
N-Fit-1	65	10	12.221
N-Fit-1	66	20	13.2534
N-Fit-1	67	30	14.4033
N-Fit-1	68	40	15.6671
N-Fit-1	69	50	16.5169
N-Fit-1	70	60	17.336
N-Fit-2	71	10	10.8724
N-Fit-2	72	20	12.1495
N-Fit-2	73	30	13.545
N-Fit-2	74	40	15.0094
N-Fit-2	75	50	16.108
N-Fit-2	76	60	16.6834
N-Fit-3	77	10	10.5214
N-Fit-3	78	20	11.8636
N-Fit-3	79	30	13.7705
N-Fit-3	80	40	15.3841
N-Fit-3	81	50	16.7333
N-Fit-3	82	60	17.3651

## Sheet: Figure 5b
Network Name	Ea (10^-19 J)	A (M-1s-1)
RND-1	1.64	1.91e+22
RND-2	1.11	1.47e+18
RND-3	1.67	1.21e+23
N-Fit-1	1.36	2.77e+20
N-Fit-2	1.58	2.05e+22
N-Fit-3	1.88	3.03e+25
O-Fit-1	0.73	664000000000000
O-Fit-2	1.36	3.03e+20
O-Fit-3	1.51	9.24e+21
W(1)-Fit-1	1.33	2.18e+20
W(1)-Fit-2	1.38	5.71e+20
W(1)-Fit-3	1.41	1.03e+21

## Sheet: Figure 5c
Network Name	Ea (10^-19 J)	Ln A (M-1s-1)
RND-1	1.64	51.304
RND-2	1.11	41.8318
RND-3	1.67	53.1501
N-Fit-1	1.36	47.0705
N-Fit-2	1.58	51.3747
N-Fit-3	1.88	58.6732
O-Fit-1	0.73	34.1293
O-Fit-2	1.36	47.1603
O-Fit-3	1.51	50.5778
W(1)-Fit-1	1.33	46.831
W(1)-Fit-2	1.38	47.7939
W(1)-Fit-3	1.41	48.3838

[truncated: 1 more sheets: Figure 6]
