# Supplementary material for: Generation of DNA oligomers with similar chemical kinetics via in-silico optimization
Source: Commun Chem. 2023 Oct 18;6:226. doi: 10.1038/s42004-023-01026-w (PMC10584830; doi:10.1038/s42004-023-01026-w)
Supplement: Supplementary file 5 — Supplementary Software 1 [file 42004_2023_1026_MOESM5_ESM.zip]

Archive with 77 entries (63 files):
- doc/DevPro_Manual.docx
- doc/DevPro_Manual.pdf
- doc/SeqEvo_Manual.docx
- doc/SeqEvo_Manual.pdf
- examples/2007_Zhang-et-al_Autocatalytic/dp_parameters.txt
- examples/2007_Zhang-et-al_Autocatalytic/dp_parameters_post.txt
- examples/2007_Zhang-et-al_Autocatalytic/in_domains_fixed.txt
- examples/2007_Zhang-et-al_Autocatalytic/in_domains_variable.txt
- examples/2007_Zhang-et-al_Autocatalytic/in_oligomers.txt
- examples/2007_Zhang-et-al_Autocatalytic/se_parameters.txt
- examples/2011_Qian-Winfree_Seesaw_4-Input-Or/dp_parameters.txt
- examples/2011_Qian-Winfree_Seesaw_4-Input-Or/dp_parameters_post.txt
- examples/2011_Qian-Winfree_Seesaw_4-Input-Or/in_domains_fixed.txt
- examples/2011_Qian-Winfree_Seesaw_4-Input-Or/in_domains_variable.txt
- examples/2011_Qian-Winfree_Seesaw_4-Input-Or/in_oligomers.txt
- examples/2011_Qian-Winfree_Seesaw_4-Input-Or/se_parameters.txt
- examples/2012_Ke-et-al_Brick_10x10x10/dp_parameters.txt
- examples/2012_Ke-et-al_Brick_10x10x10/dp_parameters_post.txt
- examples/2012_Ke-et-al_Brick_10x10x10/in_domains_fixed.txt
- examples/2012_Ke-et-al_Brick_10x10x10/in_domains_variable.txt
- examples/2012_Ke-et-al_Brick_10x10x10/in_oligomers.txt
- examples/2012_Ke-et-al_Brick_10x10x10/se_parameters.txt
- examples/2017_Kotani-et-al_4-Arm-Catalytic/dp_parameters.txt
- examples/2017_Kotani-et-al_4-Arm-Catalytic/dp_parameters_post.txt
- examples/2017_Kotani-et-al_4-Arm-Catalytic/in_domains_fixed.txt
- examples/2017_Kotani-et-al_4-Arm-Catalytic/in_domains_variable.txt
- examples/2017_Kotani-et-al_4-Arm-Catalytic/in_oligomers.txt
- examples/2017_Kotani-et-al_4-Arm-Catalytic/se_parameters.txt
- examples/dp_parameters_example.txt
- examples/README.txt
- examples/se_parameters_example.txt
- jar/DevPro.jar
- jar/MakeJars.ps1
- jar/README.txt
- jar/SeqEvo.jar
- LICENSE.txt
- README.txt
- src/main/
- src/main/java/
- src/main/java/edu/
- src/main/java/edu/boisestate/
- src/main/java/edu/boisestate/osp/
- src/main/java/edu/boisestate/osp/Analyzer.java
- src/main/java/edu/boisestate/osp/coders/
- src/main/java/edu/boisestate/osp/coders/Coder.java
- src/main/java/edu/boisestate/osp/coders/ICoder.java
- src/main/java/edu/boisestate/osp/DevPro.java
- src/main/java/edu/boisestate/osp/networks/
- src/main/java/edu/boisestate/osp/networks/FactoryDomainBasedEncodedNetwork.java
- src/main/java/edu/boisestate/osp/networks/IDomainBasedEncodedNetwork.java
- src/main/java/edu/boisestate/osp/networks/IDomainBasedEncodedScoredNetwork.java
- src/main/java/edu/boisestate/osp/scorers/
- src/main/java/edu/boisestate/osp/scorers/DeltaWScorer.java
- src/main/java/edu/boisestate/osp/scorers/IScorer.java
- src/main/java/edu/boisestate/osp/SeqEvo.java
- src/main/java/edu/boisestate/osp/util.java
- src/main/java/edu/boisestate/osp/validators/
- src/main/java/edu/boisestate/osp/validators/IValidator.java
- src/main/java/edu/boisestate/osp/validators/Validator.java
- src/test/
- src/test/java/
- src/test/java/edu/
- src/test/java/edu/boisestate/
- src/test/java/edu/boisestate/osp/
- src/test/java/edu/boisestate/osp/Test_DevPro_Ke2012brick.java
- src/test/java/edu/boisestate/osp/Test_SeqEvo_Duplexes_16x8bp.java
- src/test/java/edu/boisestate/osp/Test_SeqEvo_Duplexes_1x256bp.java
- src/test/java/edu/boisestate/osp/Test_SeqEvo_Duplexes_1x32bp.java
- src/test/java/edu/boisestate/osp/Test_SeqEvo_Duplexes_1x512bp.java
- src/test/java/edu/boisestate/osp/Test_SeqEvo_Duplexes_1x64bp.java
- src/test/java/edu/boisestate/osp/Test_SeqEvo_Duplexes_4x256bp.java
- src/test/java/edu/boisestate/osp/Test_SeqEvo_Duplexes_4x64bp.java
- src/test/java/edu/boisestate/osp/Test_SeqEvo_Duplexes_4x8bp.java
- src/test/java/edu/boisestate/osp/Test_SeqEvo_Duplexes_ATCGTCGAT.java
- src/test/java/edu/boisestate/osp/Test_SeqEvo_Duplexes_Scaling.java
- src/test/java/edu/boisestate/osp/Test_SeqEvo_Ke2012brick.java
- src/test/java/edu/boisestate/osp/Test_SeqEvo_Qian_Winfree_2011.java
