# Supplementary material for: Generation of DNA oligomers with similar chemical kinetics via in-silico optimization
Source: Commun Chem. 2023 Oct 18;6:226. doi: 10.1038/s42004-023-01026-w (PMC10584830; doi:10.1038/s42004-023-01026-w)
Supplement: Supplementary file 5 — Supplementary Software 1 [file 42004_2023_1026_MOESM5_ESM.zip › examples/2007_Zhang-et-al_Autocatalytic/dp_parameters.txt]

// Format: parameter label <tab> value 
// Lines starting with '//' are ignored by the program.
// For any parameter without a value specified, a defalut value will be used.

IN_FIXED_DOMAINS	in_domains_fixed.txt

IN_VARIABLE_DOMAINS	in_domains_variable.txt

IN_OLIGOMERS	in_oligomers.txt

scoringWeightX 100

OUT_REPORT pre_dp_out_report.txt

OUT_CNA	pre_dp_out_counts_necessary_intra.csv

OUT_LNA	pre_dp_out_details_necessary_intra_largest.csv

OUT_CNE	pre_dp_out_counts_necessary_inter.csv

OUT_LNE	pre_dp_out_details_necessary_inter_largest.csv

OUT_CUA	pre_dp_out_counts_unnecessary_intra.csv

OUT_LUA	pre_dp_out_details_unnecessary_intra_largest.csv

OUT_CUE	pre_dp_out_counts_unnecessary_inter.csv

OUT_LUE	pre_dp_out_details_unnecessary_inter_largest.csv
