# Supplementary material for: Generation of DNA oligomers with similar chemical kinetics via in-silico optimization
Source: Commun Chem. 2023 Oct 18;6:226. doi: 10.1038/s42004-023-01026-w (PMC10584830; doi:10.1038/s42004-023-01026-w)
Supplement: Supplementary file 5 — Supplementary Software 1 [file 42004_2023_1026_MOESM5_ESM.zip › examples/2007_Zhang-et-al_Autocatalytic/in_domains_variable.txt]

z2b	TCTCCA
z2c	ACTAACTTACGG
z3	CCCT
z4a	CATTCAATAC
z4b	CCTACG
z6	CCACATACATCATATT
