# Supplementary material for: Generation of DNA oligomers with similar chemical kinetics via in-silico optimization
Source: Commun Chem. 2023 Oct 18;6:226. doi: 10.1038/s42004-023-01026-w (PMC10584830; doi:10.1038/s42004-023-01026-w)
Supplement: Supplementary file 5 — Supplementary Software 1 [file 42004_2023_1026_MOESM5_ESM.zip › examples/2007_Zhang-et-al_Autocatalytic/in_oligomers.txt]

Catalyst	z4a z4b z2b z2c
Signal		z6 z3 z4a z4b
Backbone	c.z2b c.z4b c.z4a c.z3 c.z2c c.z2b c.z4b 
Fuel		z4b z2b z2c z3 z4a z4b
Dye		z6 z3
Quencher 	c.z4b c.z4a c.z3 c.z6
