# Supplementary material for: Generation of DNA oligomers with similar chemical kinetics via in-silico optimization
Source: Commun Chem. 2023 Oct 18;6:226. doi: 10.1038/s42004-023-01026-w (PMC10584830; doi:10.1038/s42004-023-01026-w)
Supplement: Supplementary file 5 — Supplementary Software 1 [file 42004_2023_1026_MOESM5_ESM.zip › examples/2011_Qian-Winfree_Seesaw_4-Input-Or/in_domains_variable.txt]

S1	TCCATTCCACT
S4	CATAACAACCA
S7	ACATATCAATT
S10	TACAACATCTA
S13	CAACTCATTAC
S16	CTTCATAAATC
S19	CCTCTTAAACA
S22	TTCCTACATTT
S25	ATTCACTCAAT
S28	TCTACAATTCA
S31	ATCCACACTTC
S34	CATAACAAAAC
S37	CCTCTTCCCTT
S40	ATACAAATCCA
S43	TCATACCTACT
S46	AACCCAACTCA
S49	TCCTTAACTCC
S52	CTTCACAACTA
S2	AAACAAAACCT
S5	CCACCAAACTT
S8	CTAACATACAA
S11	ATATCCATAAC
S14	TTATTCAAACC
S17	ACTCCTAATAT
S20	ATCTAACACTC
S23	AATCTTCATCC
S26	TTCATTACCTC
S29	CCAATACTCCT
S32	CACTTCAAACT
S35	CTCTCCATCAC
S38	TACCCTTTTCT
S41	ACAAACCATTA
S44	AAACTCTCTCT
S47	TTCTCCCACCT
S50	TTACCAACCAC
S53	TATCTAATCTC
S3	CCCTAAAATCT
S6	TAACACAATCA
S9	CCATCAAATAA
S12	TCAATCAACAC
S15	CACTATAATTC
S18	TCTTCTAACAT
S21	ACCATACTAAA
S24	CTCATCCTTTA
S27	AACACTCTATT
S30	CCATTACAATC
S33	ACTCAAACATA
S36	AACTAAACAAC
S39	CTATACACACC
S42	CTTTTCACTAT
S45	CCCAAAACCCA
S48	TCACCACTATA
S51	CAAACTACATC
