# Supplementary material for: Generation of DNA oligomers with similar chemical kinetics via in-silico optimization
Source: Commun Chem. 2023 Oct 18;6:226. doi: 10.1038/s42004-023-01026-w (PMC10584830; doi:10.1038/s42004-023-01026-w)
Supplement: Supplementary file 5 — Supplementary Software 1 [file 42004_2023_1026_MOESM5_ESM.zip › examples/2011_Qian-Winfree_Seesaw_4-Input-Or/in_oligomers.txt]

AA	c S6 c T c S5 c
AB	c.c c.T c.c c.S5 c.c c.T c.c
AC	c S7 c T c S5 c
AD	c S5 c
AE	c.c c.S5 c.c c.T c.c c.S2
AF	c S5 c T c S2 c
AG	c.c c.T c.c c.S2 c.c c.T c.c
AH	c S2 c T c S1 c
AI	c.c c.T c.c c.S1 c.c c.T c.c
AJ	c S10 c T c S1 c
AK	c S1 c
AL	c.c c.S1 c.c c.T c.c c.S4
AM	c S1 c T c S4 c
AN	c.c c.T c.c c.S4 c.c c.T c.c
AO	c S2 c T c S3 c
AP	c.c c.T c.c c.S3 c.c c.T c.c
AQ	c S11 c T c S3 c
AR	c S3 c
AS	c.c c.S3 c.c c.T c.c c.S12
AT	c S3 c T c S12 c
AU	c.c c.T c.c c.S12 c.c c.T c.c
AW	c.c c.T c.c c.S8 c.c c.T c.c
AX	c S15 c T c S8 c
AY	c S8 c
AZ	c.c c.S8 c.c c.T c.c c.S16
BA	c S8 c T c S16 c
BB	c.c c.T c.c c.S16 c.c c.T c.c
BD	c.c c.T c.c c.S17 c.c c.T c.c
BE	c S19 c T c S17 c
BF	c S17 c
BG	c.c c.S17 c.c c.T c.c c.S20
BH	c S17 c T c S20 c
BI	c.c c.T c.c c.S20 c.c c.T c.c
BJ	c S20 c T c S21 c
BK	c S20 c T c S22 c
BL	c S16 c T c S18 c
BM	c S4 c T c S9 c
BN	c S12 c T c S13 c
BO	c S12 c T c S14 c
BP	c S2 c T c S8 c
BQ	c S2 c T c S17 c
BR	c S4 c T c S23 c
BS	c S16 c T c S24 c
CA	c S6 c
CB	c.c c.S6 c.c c.T c.c
