# Supplementary material for: Generation of DNA oligomers with similar chemical kinetics via in-silico optimization
Source: Commun Chem. 2023 Oct 18;6:226. doi: 10.1038/s42004-023-01026-w (PMC10584830; doi:10.1038/s42004-023-01026-w)
Supplement: Supplementary file 5 — Supplementary Software 1 [file 42004_2023_1026_MOESM5_ESM.zip › examples/2011_Qian-Winfree_Seesaw_4-Input-Or/se_parameters.txt]

IN_FIXED_DOMAINS in_domains_fixed.txt
IN_VARIABLE_DOMAINS in_domains_variable.txt
IN_OLIGOMERS in_oligomers.txt
cpl 1000000
nl 8
