# Supplementary material for: Generation of DNA oligomers with similar chemical kinetics via in-silico optimization
Source: Commun Chem. 2023 Oct 18;6:226. doi: 10.1038/s42004-023-01026-w (PMC10584830; doi:10.1038/s42004-023-01026-w)
Supplement: Supplementary file 5 — Supplementary Software 1 [file 42004_2023_1026_MOESM5_ESM.zip › examples/2012_Ke-et-al_Brick_10x10x10/in_oligomers.txt]

Strand-0001	Domain-02-01-04	c.Domain-02-01-03	c.Domain-03-01-03	Domain-03-01-04
Strand-0003	Domain-02-01-08	c.Domain-02-01-07	c.Domain-03-01-07	Domain-03-01-08
Strand-0006	Domain-04-01-04	c.Domain-04-01-03	c.Domain-05-01-03	Domain-05-01-04
Strand-0007	Domain-04-01-06	c.Domain-04-01-05	c.Domain-03-01-05	Domain-03-01-06
Strand-0008	Domain-04-01-08	c.Domain-04-01-07	c.Domain-05-01-07	Domain-05-01-08
Strand-0011	Domain-06-01-04	c.Domain-06-01-03	c.Domain-07-01-03	Domain-07-01-04
Strand-0012	Domain-06-01-06	c.Domain-06-01-05	c.Domain-05-01-05	Domain-05-01-06
Strand-0013	Domain-06-01-08	c.Domain-06-01-07	c.Domain-07-01-07	Domain-07-01-08
Strand-0016	Domain-08-01-04	c.Domain-08-01-03	c.Domain-09-01-03	Domain-09-01-04
Strand-0017	Domain-08-01-06	c.Domain-08-01-05	c.Domain-07-01-05	Domain-07-01-06
Strand-0018	Domain-08-01-08	c.Domain-08-01-07	c.Domain-09-01-07	Domain-09-01-08
Strand-0023	Domain-09-02-02	c.Domain-09-02-01	c.Domain-08-02-01	Domain-08-02-02
Strand-0025	Domain-09-02-06	c.Domain-09-02-05	c.Domain-08-02-05	Domain-08-02-06
Strand-0027	Domain-09-02-10	c.Domain-09-02-09	c.Domain-08-02-09	Domain-08-02-10
Strand-0028	Domain-07-02-02	c.Domain-07-02-01	c.Domain-06-02-01	Domain-06-02-02
Strand-0029	Domain-07-02-04	c.Domain-07-02-03	c.Domain-08-02-03	Domain-08-02-04
Strand-0030	Domain-07-02-06	c.Domain-07-02-05	c.Domain-06-02-05	Domain-06-02-06
Strand-0031	Domain-07-02-08	c.Domain-07-02-07	c.Domain-08-02-07	Domain-08-02-08
Strand-0032	Domain-07-02-10	c.Domain-07-02-09	c.Domain-06-02-09	Domain-06-02-10
Strand-0033	Domain-05-02-02	c.Domain-05-02-01	c.Domain-04-02-01	Domain-04-02-02
Strand-0034	Domain-05-02-04	c.Domain-05-02-03	c.Domain-06-02-03	Domain-06-02-04
Strand-0035	Domain-05-02-06	c.Domain-05-02-05	c.Domain-04-02-05	Domain-04-02-06
Strand-0036	Domain-05-02-08	c.Domain-05-02-07	c.Domain-06-02-07	Domain-06-02-08
Strand-0037	Domain-05-02-10	c.Domain-05-02-09	c.Domain-04-02-09	Domain-04-02-10
Strand-0038	Domain-03-02-02	c.Domain-03-02-01	c.Domain-02-02-01	Domain-02-02-02
Strand-0039	Domain-03-02-04	c.Domain-03-02-03	c.Domain-04-02-03	Domain-04-02-04
Strand-0040	Domain-03-02-06	c.Domain-03-02-05	c.Domain-02-02-05	Domain-02-02-06
Strand-0041	Domain-03-02-08	c.Domain-03-02-07	c.Domain-04-02-07	Domain-04-02-08
Strand-0042	Domain-03-02-10	c.Domain-03-02-09	c.Domain-02-02-09	Domain-02-02-10
Strand-0046	Domain-02-03-04	c.Domain-02-03-03	c.Domain-03-03-03	Domain-03-03-04
Strand-0048	Domain-02-03-08	c.Domain-02-03-07	c.Domain-03-03-07	Domain-03-03-08
Strand-0049	Domain-02-03-10	c.Domain-02-03-09	c.Domain-01-03-09	Domain-01-03-10
Strand-0050	Domain-04-03-02	c.Domain-04-03-01	c.Domain-03-03-01	Domain-03-03-02
Strand-0051	Domain-04-03-04	c.Domain-04-03-03	c.Domain-05-03-03	Domain-05-03-04
Strand-0052	Domain-04-03-06	c.Domain-04-03-05	c.Domain-03-03-05	Domain-03-03-06
Strand-0053	Domain-04-03-08	c.Domain-04-03-07	c.Domain-05-03-07	Domain-05-03-08
Strand-0054	Domain-04-03-10	c.Domain-04-03-09	c.Domain-03-03-09	Domain-03-03-10
Strand-0055	Domain-06-03-02	c.Domain-06-03-01	c.Domain-05-03-01	Domain-05-03-02
Strand-0056	Domain-06-03-04	c.Domain-06-03-03	c.Domain-07-03-03	Domain-07-03-04
Strand-0057	Domain-06-03-06	c.Domain-06-03-05	c.Domain-05-03-05	Domain-05-03-06
Strand-0058	Domain-06-03-08	c.Domain-06-03-07	c.Domain-07-03-07	Domain-07-03-08
Strand-0059	Domain-06-03-10	c.Domain-06-03-09	c.Domain-05-03-09	Domain-05-03-10
Strand-0060	Domain-08-03-02	c.Domain-08-03-01	c.Domain-07-03-01	Domain-07-03-02
Strand-0061	Domain-08-03-04	c.Domain-08-03-03	c.Domain-09-03-03	Domain-09-03-04
Strand-0062	Domain-08-03-06	c.Domain-08-03-05	c.Domain-07-03-05	Domain-07-03-06
Strand-0063	Domain-08-03-08	c.Domain-08-03-07	c.Domain-09-03-07	Domain-09-03-08
Strand-0064	Domain-08-03-10	c.Domain-08-03-09	c.Domain-07-03-09	Domain-07-03-10
Strand-0067	Domain-10-03-10	c.Domain-10-03-09	c.Domain-09-03-09	Domain-09-03-10
Strand-0068	Domain-09-04-02	c.Domain-09-04-01	c.Domain-08-04-01	Domain-08-04-02
Strand-0070	Domain-09-04-06	c.Domain-09-04-05	c.Domain-08-04-05	Domain-08-04-06
Strand-0072	Domain-09-04-10	c.Domain-09-04-09	c.Domain-08-04-09	Domain-08-04-10
Strand-0073	Domain-07-04-02	c.Domain-07-04-01	c.Domain-06-04-01	Domain-06-04-02
Strand-0074	Domain-07-04-04	c.Domain-07-04-03	c.Domain-08-04-03	Domain-08-04-04
Strand-0075	Domain-07-04-06	c.Domain-07-04-05	c.Domain-06-04-05	Domain-06-04-06
Strand-0076	Domain-07-04-08	c.Domain-07-04-07	c.Domain-08-04-07	Domain-08-04-08
Strand-0077	Domain-07-04-10	c.Domain-07-04-09	c.Domain-06-04-09	Domain-06-04-10
Strand-0078	Domain-05-04-02	c.Domain-05-04-01	c.Domain-04-04-01	Domain-04-04-02
Strand-0079	Domain-05-04-04	c.Domain-05-04-03	c.Domain-06-04-03	Domain-06-04-04
Strand-0080	Domain-05-04-06	c.Domain-05-04-05	c.Domain-04-04-05	Domain-04-04-06
Strand-0081	Domain-05-04-08	c.Domain-05-04-07	c.Domain-06-04-07	Domain-06-04-08
Strand-0082	Domain-05-04-10	c.Domain-05-04-09	c.Domain-04-04-09	Domain-04-04-10
Strand-0083	Domain-03-04-02	c.Domain-03-04-01	c.Domain-02-04-01	Domain-02-04-02
Strand-0084	Domain-03-04-04	c.Domain-03-04-03	c.Domain-04-04-03	Domain-04-04-04
Strand-0085	Domain-03-04-06	c.Domain-03-04-05	c.Domain-02-04-05	Domain-02-04-06
Strand-0086	Domain-03-04-08	c.Domain-03-04-07	c.Domain-04-04-07	Domain-04-04-08
Strand-0087	Domain-03-04-10	c.Domain-03-04-09	c.Domain-02-04-09	Domain-02-04-10
Strand-0091	Domain-02-05-04	c.Domain-02-05-03	c.Domain-03-05-03	Domain-03-05-04
Strand-0093	Domain-02-05-08	c.Domain-02-05-07	c.Domain-03-05-07	Domain-03-05-08
Strand-0094	Domain-02-05-10	c.Domain-02-05-09	c.Domain-01-05-09	Domain-01-05-10
Strand-0095	Domain-04-05-02	c.Domain-04-05-01	c.Domain-03-05-01	Domain-03-05-02
Strand-0096	Domain-04-05-04	c.Domain-04-05-03	c.Domain-05-05-03	Domain-05-05-04
Strand-0097	Domain-04-05-06	c.Domain-04-05-05	c.Domain-03-05-05	Domain-03-05-06
Strand-0098	Domain-04-05-08	c.Domain-04-05-07	c.Domain-05-05-07	Domain-05-05-08
Strand-0099	Domain-04-05-10	c.Domain-04-05-09	c.Domain-03-05-09	Domain-03-05-10
Strand-0100	Domain-06-05-02	c.Domain-06-05-01	c.Domain-05-05-01	Domain-05-05-02
Strand-0101	Domain-06-05-04	c.Domain-06-05-03	c.Domain-07-05-03	Domain-07-05-04
Strand-0102	Domain-06-05-06	c.Domain-06-05-05	c.Domain-05-05-05	Domain-05-05-06
Strand-0103	Domain-06-05-08	c.Domain-06-05-07	c.Domain-07-05-07	Domain-07-05-08
Strand-0104	Domain-06-05-10	c.Domain-06-05-09	c.Domain-05-05-09	Domain-05-05-10
Strand-0105	Domain-08-05-02	c.Domain-08-05-01	c.Domain-07-05-01	Domain-07-05-02
Strand-0106	Domain-08-05-04	c.Domain-08-05-03	c.Domain-09-05-03	Domain-09-05-04
Strand-0107	Domain-08-05-06	c.Domain-08-05-05	c.Domain-07-05-05	Domain-07-05-06
Strand-0108	Domain-08-05-08	c.Domain-08-05-07	c.Domain-09-05-07	Domain-09-05-08
Strand-0109	Domain-08-05-10	c.Domain-08-05-09	c.Domain-07-05-09	Domain-07-05-10
Strand-0112	Domain-10-05-10	c.Domain-10-05-09	c.Domain-09-05-09	Domain-09-05-10
Strand-0113	Domain-09-06-02	c.Domain-09-06-01	c.Domain-08-06-01	Domain-08-06-02
Strand-0115	Domain-09-06-06	c.Domain-09-06-05	c.Domain-08-06-05	Domain-08-06-06
Strand-0117	Domain-09-06-10	c.Domain-09-06-09	c.Domain-08-06-09	Domain-08-06-10
Strand-0118	Domain-07-06-02	c.Domain-07-06-01	c.Domain-06-06-01	Domain-06-06-02
Strand-0119	Domain-07-06-04	c.Domain-07-06-03	c.Domain-08-06-03	Domain-08-06-04
Strand-0120	Domain-07-06-06	c.Domain-07-06-05	c.Domain-06-06-05	Domain-06-06-06
Strand-0121	Domain-07-06-08	c.Domain-07-06-07	c.Domain-08-06-07	Domain-08-06-08
Strand-0122	Domain-07-06-10	c.Domain-07-06-09	c.Domain-06-06-09	Domain-06-06-10
Strand-0123	Domain-05-06-02	c.Domain-05-06-01	c.Domain-04-06-01	Domain-04-06-02
Strand-0124	Domain-05-06-04	c.Domain-05-06-03	c.Domain-06-06-03	Domain-06-06-04
Strand-0125	Domain-05-06-06	c.Domain-05-06-05	c.Domain-04-06-05	Domain-04-06-06
Strand-0126	Domain-05-06-08	c.Domain-05-06-07	c.Domain-06-06-07	Domain-06-06-08
Strand-0127	Domain-05-06-10	c.Domain-05-06-09	c.Domain-04-06-09	Domain-04-06-10
Strand-0128	Domain-03-06-02	c.Domain-03-06-01	c.Domain-02-06-01	Domain-02-06-02
Strand-0129	Domain-03-06-04	c.Domain-03-06-03	c.Domain-04-06-03	Domain-04-06-04
Strand-0130	Domain-03-06-06	c.Domain-03-06-05	c.Domain-02-06-05	Domain-02-06-06
Strand-0131	Domain-03-06-08	c.Domain-03-06-07	c.Domain-04-06-07	Domain-04-06-08
Strand-0132	Domain-03-06-10	c.Domain-03-06-09	c.Domain-02-06-09	Domain-02-06-10
Strand-0136	Domain-02-07-04	c.Domain-02-07-03	c.Domain-03-07-03	Domain-03-07-04
Strand-0138	Domain-02-07-08	c.Domain-02-07-07	c.Domain-03-07-07	Domain-03-07-08
Strand-0139	Domain-02-07-10	c.Domain-02-07-09	c.Domain-01-07-09	Domain-01-07-10
Strand-0140	Domain-04-07-02	c.Domain-04-07-01	c.Domain-03-07-01	Domain-03-07-02
Strand-0141	Domain-04-07-04	c.Domain-04-07-03	c.Domain-05-07-03	Domain-05-07-04
Strand-0142	Domain-04-07-06	c.Domain-04-07-05	c.Domain-03-07-05	Domain-03-07-06
Strand-0143	Domain-04-07-08	c.Domain-04-07-07	c.Domain-05-07-07	Domain-05-07-08
Strand-0144	Domain-04-07-10	c.Domain-04-07-09	c.Domain-03-07-09	Domain-03-07-10
Strand-0145	Domain-06-07-02	c.Domain-06-07-01	c.Domain-05-07-01	Domain-05-07-02
Strand-0146	Domain-06-07-04	c.Domain-06-07-03	c.Domain-07-07-03	Domain-07-07-04
Strand-0147	Domain-06-07-06	c.Domain-06-07-05	c.Domain-05-07-05	Domain-05-07-06
Strand-0148	Domain-06-07-08	c.Domain-06-07-07	c.Domain-07-07-07	Domain-07-07-08
Strand-0149	Domain-06-07-10	c.Domain-06-07-09	c.Domain-05-07-09	Domain-05-07-10
Strand-0150	Domain-08-07-02	c.Domain-08-07-01	c.Domain-07-07-01	Domain-07-07-02
Strand-0151	Domain-08-07-04	c.Domain-08-07-03	c.Domain-09-07-03	Domain-09-07-04
Strand-0152	Domain-08-07-06	c.Domain-08-07-05	c.Domain-07-07-05	Domain-07-07-06
Strand-0153	Domain-08-07-08	c.Domain-08-07-07	c.Domain-09-07-07	Domain-09-07-08
Strand-0154	Domain-08-07-10	c.Domain-08-07-09	c.Domain-07-07-09	Domain-07-07-10
Strand-0157	Domain-10-07-10	c.Domain-10-07-09	c.Domain-09-07-09	Domain-09-07-10
Strand-0158	Domain-09-08-02	c.Domain-09-08-01	c.Domain-08-08-01	Domain-08-08-02
Strand-0160	Domain-09-08-06	c.Domain-09-08-05	c.Domain-08-08-05	Domain-08-08-06
Strand-0162	Domain-09-08-10	c.Domain-09-08-09	c.Domain-08-08-09	Domain-08-08-10
Strand-0163	Domain-07-08-02	c.Domain-07-08-01	c.Domain-06-08-01	Domain-06-08-02
Strand-0164	Domain-07-08-04	c.Domain-07-08-03	c.Domain-08-08-03	Domain-08-08-04
Strand-0165	Domain-07-08-06	c.Domain-07-08-05	c.Domain-06-08-05	Domain-06-08-06
Strand-0166	Domain-07-08-08	c.Domain-07-08-07	c.Domain-08-08-07	Domain-08-08-08
Strand-0167	Domain-07-08-10	c.Domain-07-08-09	c.Domain-06-08-09	Domain-06-08-10
Strand-0168	Domain-05-08-02	c.Domain-05-08-01	c.Domain-04-08-01	Domain-04-08-02
Strand-0169	Domain-05-08-04	c.Domain-05-08-03	c.Domain-06-08-03	Domain-06-08-04
Strand-0170	Domain-05-08-06	c.Domain-05-08-05	c.Domain-04-08-05	Domain-04-08-06
Strand-0171	Domain-05-08-08	c.Domain-05-08-07	c.Domain-06-08-07	Domain-06-08-08
Strand-0172	Domain-05-08-10	c.Domain-05-08-09	c.Domain-04-08-09	Domain-04-08-10
Strand-0173	Domain-03-08-02	c.Domain-03-08-01	c.Domain-02-08-01	Domain-02-08-02
Strand-0174	Domain-03-08-04	c.Domain-03-08-03	c.Domain-04-08-03	Domain-04-08-04
Strand-0175	Domain-03-08-06	c.Domain-03-08-05	c.Domain-02-08-05	Domain-02-08-06
Strand-0176	Domain-03-08-08	c.Domain-03-08-07	c.Domain-04-08-07	Domain-04-08-08
Strand-0177	Domain-03-08-10	c.Domain-03-08-09	c.Domain-02-08-09	Domain-02-08-10
Strand-0181	Domain-02-09-04	c.Domain-02-09-03	c.Domain-03-09-03	Domain-03-09-04
Strand-0183	Domain-02-09-08	c.Domain-02-09-07	c.Domain-03-09-07	Domain-03-09-08
Strand-0184	Domain-02-09-10	c.Domain-02-09-09	c.Domain-01-09-09	Domain-01-09-10
Strand-0185	Domain-04-09-02	c.Domain-04-09-01	c.Domain-03-09-01	Domain-03-09-02
Strand-0186	Domain-04-09-04	c.Domain-04-09-03	c.Domain-05-09-03	Domain-05-09-04
Strand-0187	Domain-04-09-06	c.Domain-04-09-05	c.Domain-03-09-05	Domain-03-09-06
Strand-0188	Domain-04-09-08	c.Domain-04-09-07	c.Domain-05-09-07	Domain-05-09-08
Strand-0189	Domain-04-09-10	c.Domain-04-09-09	c.Domain-03-09-09	Domain-03-09-10
Strand-0190	Domain-06-09-02	c.Domain-06-09-01	c.Domain-05-09-01	Domain-05-09-02
Strand-0191	Domain-06-09-04	c.Domain-06-09-03	c.Domain-07-09-03	Domain-07-09-04
Strand-0192	Domain-06-09-06	c.Domain-06-09-05	c.Domain-05-09-05	Domain-05-09-06
Strand-0193	Domain-06-09-08	c.Domain-06-09-07	c.Domain-07-09-07	Domain-07-09-08
Strand-0194	Domain-06-09-10	c.Domain-06-09-09	c.Domain-05-09-09	Domain-05-09-10
Strand-0195	Domain-08-09-02	c.Domain-08-09-01	c.Domain-07-09-01	Domain-07-09-02
Strand-0196	Domain-08-09-04	c.Domain-08-09-03	c.Domain-09-09-03	Domain-09-09-04
Strand-0197	Domain-08-09-06	c.Domain-08-09-05	c.Domain-07-09-05	Domain-07-09-06
Strand-0198	Domain-08-09-08	c.Domain-08-09-07	c.Domain-09-09-07	Domain-09-09-08
Strand-0199	Domain-08-09-10	c.Domain-08-09-09	c.Domain-07-09-09	Domain-07-09-10
Strand-0202	Domain-10-09-10	c.Domain-10-09-09	c.Domain-09-09-09	Domain-09-09-10
Strand-0205	Domain-09-10-06	c.Domain-09-10-05	c.Domain-08-10-05	Domain-08-10-06
Strand-0206	Domain-09-10-08	c.Domain-09-10-07	c.Domain-10-10-07	Domain-10-10-08
Strand-0209	Domain-07-10-04	c.Domain-07-10-03	c.Domain-08-10-03	Domain-08-10-04
Strand-0210	Domain-07-10-06	c.Domain-07-10-05	c.Domain-06-10-05	Domain-06-10-06
Strand-0211	Domain-07-10-08	c.Domain-07-10-07	c.Domain-08-10-07	Domain-08-10-08
Strand-0214	Domain-05-10-04	c.Domain-05-10-03	c.Domain-06-10-03	Domain-06-10-04
Strand-0215	Domain-05-10-06	c.Domain-05-10-05	c.Domain-04-10-05	Domain-04-10-06
Strand-0216	Domain-05-10-08	c.Domain-05-10-07	c.Domain-06-10-07	Domain-06-10-08
Strand-0219	Domain-03-10-04	c.Domain-03-10-03	c.Domain-04-10-03	Domain-04-10-04
Strand-0220	Domain-03-10-06	c.Domain-03-10-05	c.Domain-02-10-05	Domain-02-10-06
Strand-0221	Domain-03-10-08	c.Domain-03-10-07	c.Domain-04-10-07	Domain-04-10-08
Strand-0227	Domain-T8	c.Domain-01-01-10	c.Domain-01-02-10	Domain-T8
Strand-0230	Domain-T8	c.Domain-03-01-10	c.Domain-03-02-10	Domain-T8
Strand-0233	Domain-T8	c.Domain-05-01-10	c.Domain-05-02-10	Domain-T8
Strand-0236	Domain-T8	c.Domain-07-01-10	c.Domain-07-02-10	Domain-T8
Strand-0239	Domain-T8	c.Domain-09-01-10	c.Domain-09-02-10	Domain-T8
Strand-0240	Domain-10-02-01	Domain-T8	Domain-T8	Domain-10-01-01
Strand-0241	Domain-10-02-03	c.Domain-10-02-02	c.Domain-10-03-02	Domain-10-03-03
Strand-0243	Domain-10-02-07	c.Domain-10-02-06	c.Domain-10-03-06	Domain-10-03-07
Strand-0244	Domain-10-02-09	c.Domain-10-02-08	c.Domain-10-01-08	Domain-10-01-09
Strand-0245	Domain-T8	c.Domain-10-02-10	c.Domain-10-03-10	Domain-T8
Strand-0246	Domain-08-02-01	Domain-T8	Domain-T8	Domain-08-01-01
Strand-0247	Domain-08-02-03	c.Domain-08-02-02	c.Domain-08-03-02	Domain-08-03-03
Strand-0249	Domain-08-02-07	c.Domain-08-02-06	c.Domain-08-03-06	Domain-08-03-07
Strand-0250	Domain-08-02-09	c.Domain-08-02-08	c.Domain-08-01-08	Domain-08-01-09
Strand-0251	Domain-T8	c.Domain-08-02-10	c.Domain-08-03-10	Domain-T8
Strand-0252	Domain-06-02-01	Domain-T8	Domain-T8	Domain-06-01-01
Strand-0253	Domain-06-02-03	c.Domain-06-02-02	c.Domain-06-03-02	Domain-06-03-03
Strand-0255	Domain-06-02-07	c.Domain-06-02-06	c.Domain-06-03-06	Domain-06-03-07
Strand-0256	Domain-06-02-09	c.Domain-06-02-08	c.Domain-06-01-08	Domain-06-01-09
Strand-0257	Domain-T8	c.Domain-06-02-10	c.Domain-06-03-10	Domain-T8
Strand-0258	Domain-04-02-01	Domain-T8	Domain-T8	Domain-04-01-01
Strand-0259	Domain-04-02-03	c.Domain-04-02-02	c.Domain-04-03-02	Domain-04-03-03
Strand-0261	Domain-04-02-07	c.Domain-04-02-06	c.Domain-04-03-06	Domain-04-03-07
Strand-0262	Domain-04-02-09	c.Domain-04-02-08	c.Domain-04-01-08	Domain-04-01-09
Strand-0263	Domain-T8	c.Domain-04-02-10	c.Domain-04-03-10	Domain-T8
Strand-0264	Domain-02-02-01	Domain-T8	Domain-T8	Domain-02-01-01
Strand-0265	Domain-02-02-03	c.Domain-02-02-02	c.Domain-02-03-02	Domain-02-03-03
Strand-0267	Domain-02-02-07	c.Domain-02-02-06	c.Domain-02-03-06	Domain-02-03-07
Strand-0268	Domain-02-02-09	c.Domain-02-02-08	c.Domain-02-01-08	Domain-02-01-09
Strand-0269	Domain-T8	c.Domain-02-02-10	c.Domain-02-03-10	Domain-T8
Strand-0270	Domain-01-03-01	Domain-T8	Domain-T8	Domain-01-02-01
Strand-0271	Domain-01-03-03	c.Domain-01-03-02	c.Domain-01-04-02	Domain-01-04-03
Strand-0272	Domain-01-03-05	c.Domain-01-03-04	c.Domain-01-02-04	Domain-01-02-05
Strand-0273	Domain-01-03-07	c.Domain-01-03-06	c.Domain-01-04-06	Domain-01-04-07
Strand-0274	Domain-01-03-09	c.Domain-01-03-08	c.Domain-01-02-08	Domain-01-02-09
Strand-0275	Domain-T8	c.Domain-01-03-10	c.Domain-01-04-10	Domain-T8
Strand-0276	Domain-03-03-01	Domain-T8	Domain-T8	Domain-03-02-01
Strand-0277	Domain-03-03-03	c.Domain-03-03-02	c.Domain-03-04-02	Domain-03-04-03
Strand-0278	Domain-03-03-05	c.Domain-03-03-04	c.Domain-03-02-04	Domain-03-02-05
Strand-0279	Domain-03-03-07	c.Domain-03-03-06	c.Domain-03-04-06	Domain-03-04-07
Strand-0280	Domain-03-03-09	c.Domain-03-03-08	c.Domain-03-02-08	Domain-03-02-09
Strand-0281	Domain-T8	c.Domain-03-03-10	c.Domain-03-04-10	Domain-T8
Strand-0282	Domain-05-03-01	Domain-T8	Domain-T8	Domain-05-02-01
Strand-0283	Domain-05-03-03	c.Domain-05-03-02	c.Domain-05-04-02	Domain-05-04-03
Strand-0284	Domain-05-03-05	c.Domain-05-03-04	c.Domain-05-02-04	Domain-05-02-05
Strand-0285	Domain-05-03-07	c.Domain-05-03-06	c.Domain-05-04-06	Domain-05-04-07
Strand-0286	Domain-05-03-09	c.Domain-05-03-08	c.Domain-05-02-08	Domain-05-02-09
Strand-0287	Domain-T8	c.Domain-05-03-10	c.Domain-05-04-10	Domain-T8
Strand-0288	Domain-07-03-01	Domain-T8	Domain-T8	Domain-07-02-01
Strand-0289	Domain-07-03-03	c.Domain-07-03-02	c.Domain-07-04-02	Domain-07-04-03
Strand-0290	Domain-07-03-05	c.Domain-07-03-04	c.Domain-07-02-04	Domain-07-02-05
Strand-0291	Domain-07-03-07	c.Domain-07-03-06	c.Domain-07-04-06	Domain-07-04-07
Strand-0292	Domain-07-03-09	c.Domain-07-03-08	c.Domain-07-02-08	Domain-07-02-09
Strand-0293	Domain-T8	c.Domain-07-03-10	c.Domain-07-04-10	Domain-T8
Strand-0294	Domain-09-03-01	Domain-T8	Domain-T8	Domain-09-02-01
Strand-0295	Domain-09-03-03	c.Domain-09-03-02	c.Domain-09-04-02	Domain-09-04-03
Strand-0296	Domain-09-03-05	c.Domain-09-03-04	c.Domain-09-02-04	Domain-09-02-05
Strand-0297	Domain-09-03-07	c.Domain-09-03-06	c.Domain-09-04-06	Domain-09-04-07
Strand-0298	Domain-09-03-09	c.Domain-09-03-08	c.Domain-09-02-08	Domain-09-02-09
Strand-0299	Domain-T8	c.Domain-09-03-10	c.Domain-09-04-10	Domain-T8
Strand-0300	Domain-10-04-01	Domain-T8	Domain-T8	Domain-10-03-01
Strand-0301	Domain-10-04-03	c.Domain-10-04-02	c.Domain-10-05-02	Domain-10-05-03
Strand-0302	Domain-10-04-05	c.Domain-10-04-04	c.Domain-10-03-04	Domain-10-03-05
Strand-0303	Domain-10-04-07	c.Domain-10-04-06	c.Domain-10-05-06	Domain-10-05-07
Strand-0304	Domain-10-04-09	c.Domain-10-04-08	c.Domain-10-03-08	Domain-10-03-09
Strand-0305	Domain-T8	c.Domain-10-04-10	c.Domain-10-05-10	Domain-T8
Strand-0306	Domain-08-04-01	Domain-T8	Domain-T8	Domain-08-03-01
Strand-0307	Domain-08-04-03	c.Domain-08-04-02	c.Domain-08-05-02	Domain-08-05-03
Strand-0308	Domain-08-04-05	c.Domain-08-04-04	c.Domain-08-03-04	Domain-08-03-05
Strand-0309	Domain-08-04-07	c.Domain-08-04-06	c.Domain-08-05-06	Domain-08-05-07
Strand-0310	Domain-08-04-09	c.Domain-08-04-08	c.Domain-08-03-08	Domain-08-03-09
Strand-0311	Domain-T8	c.Domain-08-04-10	c.Domain-08-05-10	Domain-T8
Strand-0312	Domain-06-04-01	Domain-T8	Domain-T8	Domain-06-03-01
Strand-0313	Domain-06-04-03	c.Domain-06-04-02	c.Domain-06-05-02	Domain-06-05-03
Strand-0314	Domain-06-04-05	c.Domain-06-04-04	c.Domain-06-03-04	Domain-06-03-05
Strand-0315	Domain-06-04-07	c.Domain-06-04-06	c.Domain-06-05-06	Domain-06-05-07
Strand-0316	Domain-06-04-09	c.Domain-06-04-08	c.Domain-06-03-08	Domain-06-03-09
Strand-0317	Domain-T8	c.Domain-06-04-10	c.Domain-06-05-10	Domain-T8
Strand-0318	Domain-04-04-01	Domain-T8	Domain-T8	Domain-04-03-01
Strand-0319	Domain-04-04-03	c.Domain-04-04-02	c.Domain-04-05-02	Domain-04-05-03
Strand-0320	Domain-04-04-05	c.Domain-04-04-04	c.Domain-04-03-04	Domain-04-03-05
Strand-0321	Domain-04-04-07	c.Domain-04-04-06	c.Domain-04-05-06	Domain-04-05-07
Strand-0322	Domain-04-04-09	c.Domain-04-04-08	c.Domain-04-03-08	Domain-04-03-09
Strand-0323	Domain-T8	c.Domain-04-04-10	c.Domain-04-05-10	Domain-T8
Strand-0324	Domain-02-04-01	Domain-T8	Domain-T8	Domain-02-03-01
Strand-0325	Domain-02-04-03	c.Domain-02-04-02	c.Domain-02-05-02	Domain-02-05-03
Strand-0326	Domain-02-04-05	c.Domain-02-04-04	c.Domain-02-03-04	Domain-02-03-05
Strand-0327	Domain-02-04-07	c.Domain-02-04-06	c.Domain-02-05-06	Domain-02-05-07
Strand-0328	Domain-02-04-09	c.Domain-02-04-08	c.Domain-02-03-08	Domain-02-03-09
Strand-0329	Domain-T8	c.Domain-02-04-10	c.Domain-02-05-10	Domain-T8
Strand-0330	Domain-01-05-01	Domain-T8	Domain-T8	Domain-01-04-01
Strand-0331	Domain-01-05-03	c.Domain-01-05-02	c.Domain-01-06-02	Domain-01-06-03
Strand-0332	Domain-01-05-05	c.Domain-01-05-04	c.Domain-01-04-04	Domain-01-04-05
Strand-0333	Domain-01-05-07	c.Domain-01-05-06	c.Domain-01-06-06	Domain-01-06-07
Strand-0334	Domain-01-05-09	c.Domain-01-05-08	c.Domain-01-04-08	Domain-01-04-09
Strand-0335	Domain-T8	c.Domain-01-05-10	c.Domain-01-06-10	Domain-T8
Strand-0336	Domain-03-05-01	Domain-T8	Domain-T8	Domain-03-04-01
Strand-0337	Domain-03-05-03	c.Domain-03-05-02	c.Domain-03-06-02	Domain-03-06-03
Strand-0338	Domain-03-05-05	c.Domain-03-05-04	c.Domain-03-04-04	Domain-03-04-05
Strand-0339	Domain-03-05-07	c.Domain-03-05-06	c.Domain-03-06-06	Domain-03-06-07
Strand-0340	Domain-03-05-09	c.Domain-03-05-08	c.Domain-03-04-08	Domain-03-04-09
Strand-0341	Domain-T8	c.Domain-03-05-10	c.Domain-03-06-10	Domain-T8
Strand-0342	Domain-05-05-01	Domain-T8	Domain-T8	Domain-05-04-01
Strand-0343	Domain-05-05-03	c.Domain-05-05-02	c.Domain-05-06-02	Domain-05-06-03
Strand-0344	Domain-05-05-05	c.Domain-05-05-04	c.Domain-05-04-04	Domain-05-04-05
Strand-0345	Domain-05-05-07	c.Domain-05-05-06	c.Domain-05-06-06	Domain-05-06-07
Strand-0346	Domain-05-05-09	c.Domain-05-05-08	c.Domain-05-04-08	Domain-05-04-09
Strand-0347	Domain-T8	c.Domain-05-05-10	c.Domain-05-06-10	Domain-T8
Strand-0348	Domain-07-05-01	Domain-T8	Domain-T8	Domain-07-04-01
Strand-0349	Domain-07-05-03	c.Domain-07-05-02	c.Domain-07-06-02	Domain-07-06-03
Strand-0350	Domain-07-05-05	c.Domain-07-05-04	c.Domain-07-04-04	Domain-07-04-05
Strand-0351	Domain-07-05-07	c.Domain-07-05-06	c.Domain-07-06-06	Domain-07-06-07
Strand-0352	Domain-07-05-09	c.Domain-07-05-08	c.Domain-07-04-08	Domain-07-04-09
Strand-0353	Domain-T8	c.Domain-07-05-10	c.Domain-07-06-10	Domain-T8
Strand-0354	Domain-09-05-01	Domain-T8	Domain-T8	Domain-09-04-01
Strand-0355	Domain-09-05-03	c.Domain-09-05-02	c.Domain-09-06-02	Domain-09-06-03
Strand-0356	Domain-09-05-05	c.Domain-09-05-04	c.Domain-09-04-04	Domain-09-04-05
Strand-0357	Domain-09-05-07	c.Domain-09-05-06	c.Domain-09-06-06	Domain-09-06-07
Strand-0358	Domain-09-05-09	c.Domain-09-05-08	c.Domain-09-04-08	Domain-09-04-09
Strand-0359	Domain-T8	c.Domain-09-05-10	c.Domain-09-06-10	Domain-T8
Strand-0360	Domain-10-06-01	Domain-T8	Domain-T8	Domain-10-05-01
Strand-0361	Domain-10-06-03	c.Domain-10-06-02	c.Domain-10-07-02	Domain-10-07-03
Strand-0362	Domain-10-06-05	c.Domain-10-06-04	c.Domain-10-05-04	Domain-10-05-05
Strand-0363	Domain-10-06-07	c.Domain-10-06-06	c.Domain-10-07-06	Domain-10-07-07
Strand-0364	Domain-10-06-09	c.Domain-10-06-08	c.Domain-10-05-08	Domain-10-05-09
Strand-0365	Domain-T8	c.Domain-10-06-10	c.Domain-10-07-10	Domain-T8
Strand-0366	Domain-08-06-01	Domain-T8	Domain-T8	Domain-08-05-01
Strand-0367	Domain-08-06-03	c.Domain-08-06-02	c.Domain-08-07-02	Domain-08-07-03
Strand-0368	Domain-08-06-05	c.Domain-08-06-04	c.Domain-08-05-04	Domain-08-05-05
Strand-0369	Domain-08-06-07	c.Domain-08-06-06	c.Domain-08-07-06	Domain-08-07-07
Strand-0370	Domain-08-06-09	c.Domain-08-06-08	c.Domain-08-05-08	Domain-08-05-09
Strand-0371	Domain-T8	c.Domain-08-06-10	c.Domain-08-07-10	Domain-T8
Strand-0372	Domain-06-06-01	Domain-T8	Domain-T8	Domain-06-05-01
Strand-0373	Domain-06-06-03	c.Domain-06-06-02	c.Domain-06-07-02	Domain-06-07-03
Strand-0374	Domain-06-06-05	c.Domain-06-06-04	c.Domain-06-05-04	Domain-06-05-05
Strand-0375	Domain-06-06-07	c.Domain-06-06-06	c.Domain-06-07-06	Domain-06-07-07
Strand-0376	Domain-06-06-09	c.Domain-06-06-08	c.Domain-06-05-08	Domain-06-05-09
Strand-0377	Domain-T8	c.Domain-06-06-10	c.Domain-06-07-10	Domain-T8
Strand-0378	Domain-04-06-01	Domain-T8	Domain-T8	Domain-04-05-01
Strand-0379	Domain-04-06-03	c.Domain-04-06-02	c.Domain-04-07-02	Domain-04-07-03
Strand-0380	Domain-04-06-05	c.Domain-04-06-04	c.Domain-04-05-04	Domain-04-05-05
Strand-0381	Domain-04-06-07	c.Domain-04-06-06	c.Domain-04-07-06	Domain-04-07-07
Strand-0382	Domain-04-06-09	c.Domain-04-06-08	c.Domain-04-05-08	Domain-04-05-09
Strand-0383	Domain-T8	c.Domain-04-06-10	c.Domain-04-07-10	Domain-T8
Strand-0384	Domain-02-06-01	Domain-T8	Domain-T8	Domain-02-05-01
Strand-0385	Domain-02-06-03	c.Domain-02-06-02	c.Domain-02-07-02	Domain-02-07-03
Strand-0386	Domain-02-06-05	c.Domain-02-06-04	c.Domain-02-05-04	Domain-02-05-05
Strand-0387	Domain-02-06-07	c.Domain-02-06-06	c.Domain-02-07-06	Domain-02-07-07
Strand-0388	Domain-02-06-09	c.Domain-02-06-08	c.Domain-02-05-08	Domain-02-05-09
Strand-0389	Domain-T8	c.Domain-02-06-10	c.Domain-02-07-10	Domain-T8
Strand-0390	Domain-01-07-01	Domain-T8	Domain-T8	Domain-01-06-01
Strand-0391	Domain-01-07-03	c.Domain-01-07-02	c.Domain-01-08-02	Domain-01-08-03
Strand-0392	Domain-01-07-05	c.Domain-01-07-04	c.Domain-01-06-04	Domain-01-06-05
Strand-0393	Domain-01-07-07	c.Domain-01-07-06	c.Domain-01-08-06	Domain-01-08-07
Strand-0394	Domain-01-07-09	c.Domain-01-07-08	c.Domain-01-06-08	Domain-01-06-09
Strand-0395	Domain-T8	c.Domain-01-07-10	c.Domain-01-08-10	Domain-T8
Strand-0396	Domain-03-07-01	Domain-T8	Domain-T8	Domain-03-06-01
Strand-0397	Domain-03-07-03	c.Domain-03-07-02	c.Domain-03-08-02	Domain-03-08-03
Strand-0398	Domain-03-07-05	c.Domain-03-07-04	c.Domain-03-06-04	Domain-03-06-05
Strand-0399	Domain-03-07-07	c.Domain-03-07-06	c.Domain-03-08-06	Domain-03-08-07
Strand-0400	Domain-03-07-09	c.Domain-03-07-08	c.Domain-03-06-08	Domain-03-06-09
Strand-0401	Domain-T8	c.Domain-03-07-10	c.Domain-03-08-10	Domain-T8
Strand-0402	Domain-05-07-01	Domain-T8	Domain-T8	Domain-05-06-01
Strand-0403	Domain-05-07-03	c.Domain-05-07-02	c.Domain-05-08-02	Domain-05-08-03
Strand-0404	Domain-05-07-05	c.Domain-05-07-04	c.Domain-05-06-04	Domain-05-06-05
Strand-0405	Domain-05-07-07	c.Domain-05-07-06	c.Domain-05-08-06	Domain-05-08-07
Strand-0406	Domain-05-07-09	c.Domain-05-07-08	c.Domain-05-06-08	Domain-05-06-09
Strand-0407	Domain-T8	c.Domain-05-07-10	c.Domain-05-08-10	Domain-T8
Strand-0408	Domain-07-07-01	Domain-T8	Domain-T8	Domain-07-06-01
Strand-0409	Domain-07-07-03	c.Domain-07-07-02	c.Domain-07-08-02	Domain-07-08-03
Strand-0410	Domain-07-07-05	c.Domain-07-07-04	c.Domain-07-06-04	Domain-07-06-05
Strand-0411	Domain-07-07-07	c.Domain-07-07-06	c.Domain-07-08-06	Domain-07-08-07
Strand-0412	Domain-07-07-09	c.Domain-07-07-08	c.Domain-07-06-08	Domain-07-06-09
Strand-0413	Domain-T8	c.Domain-07-07-10	c.Domain-07-08-10	Domain-T8
Strand-0414	Domain-09-07-01	Domain-T8	Domain-T8	Domain-09-06-01
Strand-0415	Domain-09-07-03	c.Domain-09-07-02	c.Domain-09-08-02	Domain-09-08-03
Strand-0416	Domain-09-07-05	c.Domain-09-07-04	c.Domain-09-06-04	Domain-09-06-05
Strand-0417	Domain-09-07-07	c.Domain-09-07-06	c.Domain-09-08-06	Domain-09-08-07
Strand-0418	Domain-09-07-09	c.Domain-09-07-08	c.Domain-09-06-08	Domain-09-06-09
Strand-0419	Domain-T8	c.Domain-09-07-10	c.Domain-09-08-10	Domain-T8
Strand-0420	Domain-10-08-01	Domain-T8	Domain-T8	Domain-10-07-01
Strand-0421	Domain-10-08-03	c.Domain-10-08-02	c.Domain-10-09-02	Domain-10-09-03
Strand-0422	Domain-10-08-05	c.Domain-10-08-04	c.Domain-10-07-04	Domain-10-07-05
Strand-0423	Domain-10-08-07	c.Domain-10-08-06	c.Domain-10-09-06	Domain-10-09-07
Strand-0424	Domain-10-08-09	c.Domain-10-08-08	c.Domain-10-07-08	Domain-10-07-09
Strand-0425	Domain-T8	c.Domain-10-08-10	c.Domain-10-09-10	Domain-T8
Strand-0426	Domain-08-08-01	Domain-T8	Domain-T8	Domain-08-07-01
Strand-0427	Domain-08-08-03	c.Domain-08-08-02	c.Domain-08-09-02	Domain-08-09-03
Strand-0428	Domain-08-08-05	c.Domain-08-08-04	c.Domain-08-07-04	Domain-08-07-05
Strand-0429	Domain-08-08-07	c.Domain-08-08-06	c.Domain-08-09-06	Domain-08-09-07
Strand-0430	Domain-08-08-09	c.Domain-08-08-08	c.Domain-08-07-08	Domain-08-07-09
Strand-0431	Domain-T8	c.Domain-08-08-10	c.Domain-08-09-10	Domain-T8
Strand-0432	Domain-06-08-01	Domain-T8	Domain-T8	Domain-06-07-01
Strand-0433	Domain-06-08-03	c.Domain-06-08-02	c.Domain-06-09-02	Domain-06-09-03
Strand-0434	Domain-06-08-05	c.Domain-06-08-04	c.Domain-06-07-04	Domain-06-07-05
Strand-0435	Domain-06-08-07	c.Domain-06-08-06	c.Domain-06-09-06	Domain-06-09-07
Strand-0436	Domain-06-08-09	c.Domain-06-08-08	c.Domain-06-07-08	Domain-06-07-09
Strand-0437	Domain-T8	c.Domain-06-08-10	c.Domain-06-09-10	Domain-T8
Strand-0438	Domain-04-08-01	Domain-T8	Domain-T8	Domain-04-07-01
Strand-0439	Domain-04-08-03	c.Domain-04-08-02	c.Domain-04-09-02	Domain-04-09-03
Strand-0440	Domain-04-08-05	c.Domain-04-08-04	c.Domain-04-07-04	Domain-04-07-05
Strand-0441	Domain-04-08-07	c.Domain-04-08-06	c.Domain-04-09-06	Domain-04-09-07
Strand-0442	Domain-04-08-09	c.Domain-04-08-08	c.Domain-04-07-08	Domain-04-07-09
Strand-0443	Domain-T8	c.Domain-04-08-10	c.Domain-04-09-10	Domain-T8
Strand-0444	Domain-02-08-01	Domain-T8	Domain-T8	Domain-02-07-01
Strand-0445	Domain-02-08-03	c.Domain-02-08-02	c.Domain-02-09-02	Domain-02-09-03
Strand-0446	Domain-02-08-05	c.Domain-02-08-04	c.Domain-02-07-04	Domain-02-07-05
Strand-0447	Domain-02-08-07	c.Domain-02-08-06	c.Domain-02-09-06	Domain-02-09-07
Strand-0448	Domain-02-08-09	c.Domain-02-08-08	c.Domain-02-07-08	Domain-02-07-09
Strand-0449	Domain-T8	c.Domain-02-08-10	c.Domain-02-09-10	Domain-T8
Strand-0450	Domain-01-09-01	Domain-T8	Domain-T8	Domain-01-08-01
Strand-0452	Domain-01-09-05	c.Domain-01-09-04	c.Domain-01-08-04	Domain-01-08-05
Strand-0454	Domain-01-09-09	c.Domain-01-09-08	c.Domain-01-08-08	Domain-01-08-09
Strand-0455	Domain-T8	c.Domain-01-09-10	c.Domain-01-10-10	Domain-T8
Strand-0456	Domain-03-09-01	Domain-T8	Domain-T8	Domain-03-08-01
Strand-0458	Domain-03-09-05	c.Domain-03-09-04	c.Domain-03-08-04	Domain-03-08-05
Strand-0460	Domain-03-09-09	c.Domain-03-09-08	c.Domain-03-08-08	Domain-03-08-09
Strand-0461	Domain-T8	c.Domain-03-09-10	c.Domain-03-10-10	Domain-T8
Strand-0462	Domain-05-09-01	Domain-T8	Domain-T8	Domain-05-08-01
Strand-0464	Domain-05-09-05	c.Domain-05-09-04	c.Domain-05-08-04	Domain-05-08-05
Strand-0466	Domain-05-09-09	c.Domain-05-09-08	c.Domain-05-08-08	Domain-05-08-09
Strand-0467	Domain-T8	c.Domain-05-09-10	c.Domain-05-10-10	Domain-T8
Strand-0468	Domain-07-09-01	Domain-T8	Domain-T8	Domain-07-08-01
Strand-0470	Domain-07-09-05	c.Domain-07-09-04	c.Domain-07-08-04	Domain-07-08-05
Strand-0472	Domain-07-09-09	c.Domain-07-09-08	c.Domain-07-08-08	Domain-07-08-09
Strand-0473	Domain-T8	c.Domain-07-09-10	c.Domain-07-10-10	Domain-T8
Strand-0474	Domain-09-09-01	Domain-T8	Domain-T8	Domain-09-08-01
Strand-0476	Domain-09-09-05	c.Domain-09-09-04	c.Domain-09-08-04	Domain-09-08-05
Strand-0478	Domain-09-09-09	c.Domain-09-09-08	c.Domain-09-08-08	Domain-09-08-09
Strand-0479	Domain-T8	c.Domain-09-09-10	c.Domain-09-10-10	Domain-T8
Strand-0480	Domain-10-10-01	Domain-T8	Domain-T8	Domain-10-09-01
Strand-0483	Domain-08-10-01	Domain-T8	Domain-T8	Domain-08-09-01
Strand-0485	Domain-08-10-09	c.Domain-08-10-08	c.Domain-08-09-08	Domain-08-09-09
Strand-0486	Domain-06-10-01	Domain-T8	Domain-T8	Domain-06-09-01
Strand-0488	Domain-06-10-09	c.Domain-06-10-08	c.Domain-06-09-08	Domain-06-09-09
Strand-0489	Domain-04-10-01	Domain-T8	Domain-T8	Domain-04-09-01
Strand-0491	Domain-04-10-09	c.Domain-04-10-08	c.Domain-04-09-08	Domain-04-09-09
Strand-0492	Domain-02-10-01	Domain-T8	Domain-T8	Domain-02-09-01
Strand-0494	Domain-02-10-09	c.Domain-02-10-08	c.Domain-02-09-08	Domain-02-09-09
Strand-1305	c.Domain-01-01-03	Domain-01-01-04
Strand-1307	Domain-10-01-04	c.Domain-10-01-03
Strand-1309	c.Domain-10-02-01	Domain-10-02-02
Strand-1312	Domain-01-02-02	c.Domain-01-02-01
Strand-1319	c.Domain-10-04-01	Domain-10-04-02
Strand-1322	Domain-01-04-02	c.Domain-01-04-01
Strand-1329	c.Domain-10-06-01	Domain-10-06-02
Strand-1332	Domain-01-06-02	c.Domain-01-06-01
Strand-1339	c.Domain-10-08-01	Domain-10-08-02
Strand-1342	Domain-01-08-02	c.Domain-01-08-01
Strand-1349	c.Domain-10-10-01	Domain-10-10-02
Strand-1357	c.Domain-02-01-02	Domain-02-01-03
Strand-1361	c.Domain-04-01-02	Domain-04-01-03
Strand-1365	c.Domain-06-01-02	Domain-06-01-03
Strand-1369	c.Domain-08-01-02	Domain-08-01-03
Strand-1373	c.Domain-10-01-02	Domain-10-01-03
Strand-1375	Domain-10-10-03	c.Domain-10-10-02
Strand-1379	Domain-08-10-03	c.Domain-08-10-02
Strand-1383	Domain-06-10-03	c.Domain-06-10-02
Strand-1387	Domain-04-10-03	c.Domain-04-10-02
Strand-1391	Domain-02-10-03	c.Domain-02-10-02
Strand-1393	c.Domain-01-10-04	Domain-01-10-05
Strand-2207	Domain-02-01-02	c.Domain-02-01-01	Domain-T8	Domain-01-01-02
Strand-2221	Domain-T8	c.Domain-02-01-09	c.Domain-01-01-09	Domain-01-01-10
Strand-2227	Domain-04-01-02	c.Domain-04-01-01	Domain-T8	Domain-03-01-02
Strand-2241	Domain-T8	c.Domain-04-01-09	c.Domain-03-01-09	Domain-03-01-10
Strand-2247	Domain-06-01-02	c.Domain-06-01-01	Domain-T8	Domain-05-01-02
Strand-2261	Domain-T8	c.Domain-06-01-09	c.Domain-05-01-09	Domain-05-01-10
Strand-2267	Domain-08-01-02	c.Domain-08-01-01	Domain-T8	Domain-07-01-02
Strand-2281	Domain-T8	c.Domain-08-01-09	c.Domain-07-01-09	Domain-07-01-10
Strand-2287	Domain-10-01-02	c.Domain-10-01-01	Domain-T8	Domain-09-01-02
Strand-2293	Domain-T8	c.Domain-10-01-09	c.Domain-09-01-09	Domain-09-01-10
Strand-3018	Domain-09-10-02	Domain-T8	c.Domain-08-10-01	Domain-08-10-02
Strand-3036	Domain-09-10-10	c.Domain-09-10-09	c.Domain-08-10-09	Domain-T8
Strand-3038	Domain-07-10-02	Domain-T8	c.Domain-06-10-01	Domain-06-10-02
Strand-3056	Domain-07-10-10	c.Domain-07-10-09	c.Domain-06-10-09	Domain-T8
Strand-3058	Domain-05-10-02	Domain-T8	c.Domain-04-10-01	Domain-04-10-02
Strand-3076	Domain-05-10-10	c.Domain-05-10-09	c.Domain-04-10-09	Domain-T8
Strand-3078	Domain-03-10-02	Domain-T8	c.Domain-02-10-01	Domain-02-10-02
Strand-3096	Domain-03-10-10	c.Domain-03-10-09	c.Domain-02-10-09	Domain-T8
Strand-3707	Domain-01-09-03	c.Domain-01-09-02	Domain-T8	Domain-01-10-03
Strand-3789	Domain-T8	c.Domain-10-10-08	c.Domain-10-09-08	Domain-10-09-09
Strand-3826	Domain-02-01-06	c.Domain-02-01-05	c.Domain-01-01-05	Domain-01-01-06	c.Domain-01-01-07	Domain-01-01-08
Strand-3859	Domain-10-01-08	c.Domain-10-01-07	Domain-10-01-06	c.Domain-10-01-05	c.Domain-09-01-05	Domain-09-01-06
Strand-3861	Domain-09-02-04	c.Domain-09-02-03	c.Domain-10-02-03	Domain-10-02-04	c.Domain-10-02-05	Domain-10-02-06
Strand-3862	Domain-09-02-08	c.Domain-09-02-07	c.Domain-10-02-07	Domain-10-02-08	c.Domain-10-02-09	Domain-10-02-10
Strand-3894	Domain-01-02-06	c.Domain-01-02-05	Domain-01-02-04	c.Domain-01-02-03	c.Domain-02-02-03	Domain-02-02-04
Strand-3896	Domain-01-02-10	c.Domain-01-02-09	Domain-01-02-08	c.Domain-01-02-07	c.Domain-02-02-07	Domain-02-02-08
Strand-3897	Domain-02-03-02	c.Domain-02-03-01	c.Domain-01-03-01	Domain-01-03-02	c.Domain-01-03-03	Domain-01-03-04
Strand-3898	Domain-02-03-06	c.Domain-02-03-05	c.Domain-01-03-05	Domain-01-03-06	c.Domain-01-03-07	Domain-01-03-08
Strand-3929	Domain-10-03-04	c.Domain-10-03-03	Domain-10-03-02	c.Domain-10-03-01	c.Domain-09-03-01	Domain-09-03-02
Strand-3931	Domain-10-03-08	c.Domain-10-03-07	Domain-10-03-06	c.Domain-10-03-05	c.Domain-09-03-05	Domain-09-03-06
Strand-3933	Domain-09-04-04	c.Domain-09-04-03	c.Domain-10-04-03	Domain-10-04-04	c.Domain-10-04-05	Domain-10-04-06
Strand-3934	Domain-09-04-08	c.Domain-09-04-07	c.Domain-10-04-07	Domain-10-04-08	c.Domain-10-04-09	Domain-10-04-10
Strand-3966	Domain-01-04-06	c.Domain-01-04-05	Domain-01-04-04	c.Domain-01-04-03	c.Domain-02-04-03	Domain-02-04-04
Strand-3968	Domain-01-04-10	c.Domain-01-04-09	Domain-01-04-08	c.Domain-01-04-07	c.Domain-02-04-07	Domain-02-04-08
Strand-3969	Domain-02-05-02	c.Domain-02-05-01	c.Domain-01-05-01	Domain-01-05-02	c.Domain-01-05-03	Domain-01-05-04
Strand-3970	Domain-02-05-06	c.Domain-02-05-05	c.Domain-01-05-05	Domain-01-05-06	c.Domain-01-05-07	Domain-01-05-08
Strand-4001	Domain-10-05-04	c.Domain-10-05-03	Domain-10-05-02	c.Domain-10-05-01	c.Domain-09-05-01	Domain-09-05-02
Strand-4003	Domain-10-05-08	c.Domain-10-05-07	Domain-10-05-06	c.Domain-10-05-05	c.Domain-09-05-05	Domain-09-05-06
Strand-4005	Domain-09-06-04	c.Domain-09-06-03	c.Domain-10-06-03	Domain-10-06-04	c.Domain-10-06-05	Domain-10-06-06
Strand-4006	Domain-09-06-08	c.Domain-09-06-07	c.Domain-10-06-07	Domain-10-06-08	c.Domain-10-06-09	Domain-10-06-10
Strand-4038	Domain-01-06-06	c.Domain-01-06-05	Domain-01-06-04	c.Domain-01-06-03	c.Domain-02-06-03	Domain-02-06-04
Strand-4040	Domain-01-06-10	c.Domain-01-06-09	Domain-01-06-08	c.Domain-01-06-07	c.Domain-02-06-07	Domain-02-06-08
Strand-4041	Domain-02-07-02	c.Domain-02-07-01	c.Domain-01-07-01	Domain-01-07-02	c.Domain-01-07-03	Domain-01-07-04
Strand-4042	Domain-02-07-06	c.Domain-02-07-05	c.Domain-01-07-05	Domain-01-07-06	c.Domain-01-07-07	Domain-01-07-08
Strand-4073	Domain-10-07-04	c.Domain-10-07-03	Domain-10-07-02	c.Domain-10-07-01	c.Domain-09-07-01	Domain-09-07-02
Strand-4075	Domain-10-07-08	c.Domain-10-07-07	Domain-10-07-06	c.Domain-10-07-05	c.Domain-09-07-05	Domain-09-07-06
Strand-4077	Domain-09-08-04	c.Domain-09-08-03	c.Domain-10-08-03	Domain-10-08-04	c.Domain-10-08-05	Domain-10-08-06
Strand-4078	Domain-09-08-08	c.Domain-09-08-07	c.Domain-10-08-07	Domain-10-08-08	c.Domain-10-08-09	Domain-10-08-10
Strand-4110	Domain-01-08-06	c.Domain-01-08-05	Domain-01-08-04	c.Domain-01-08-03	c.Domain-02-08-03	Domain-02-08-04
Strand-4112	Domain-01-08-10	c.Domain-01-08-09	Domain-01-08-08	c.Domain-01-08-07	c.Domain-02-08-07	Domain-02-08-08
Strand-4113	Domain-02-09-02	c.Domain-02-09-01	c.Domain-01-09-01	Domain-01-09-02	c.Domain-01-09-03	Domain-01-09-04
Strand-4114	Domain-02-09-06	c.Domain-02-09-05	c.Domain-01-09-05	Domain-01-09-06	c.Domain-01-09-07	Domain-01-09-08
Strand-4145	Domain-10-09-04	c.Domain-10-09-03	Domain-10-09-02	c.Domain-10-09-01	c.Domain-09-09-01	Domain-09-09-02
Strand-4147	Domain-10-09-08	c.Domain-10-09-07	Domain-10-09-06	c.Domain-10-09-05	c.Domain-09-09-05	Domain-09-09-06
Strand-4149	Domain-09-10-04	c.Domain-09-10-03	c.Domain-10-10-03	Domain-10-10-04	c.Domain-10-10-05	Domain-10-10-06
Strand-4182	Domain-01-10-06	c.Domain-01-10-05	Domain-01-10-04	c.Domain-01-10-03	c.Domain-02-10-03	Domain-02-10-04
Strand-4184	Domain-01-10-10	c.Domain-01-10-09	Domain-01-10-08	c.Domain-01-10-07	c.Domain-02-10-07	Domain-02-10-08
Strand-4185	Domain-01-01-05	c.Domain-01-01-04	Domain-01-01-03	c.Domain-01-01-02	c.Domain-01-02-02	Domain-01-02-03
Strand-4187	Domain-01-01-09	c.Domain-01-01-08	Domain-01-01-07	c.Domain-01-01-06	c.Domain-01-02-06	Domain-01-02-07
Strand-4188	Domain-02-02-05	c.Domain-02-02-04	c.Domain-02-01-04	Domain-02-01-05	c.Domain-02-01-06	Domain-02-01-07
Strand-4189	Domain-03-01-05	c.Domain-03-01-04	Domain-03-01-03	c.Domain-03-01-02	c.Domain-03-02-02	Domain-03-02-03
Strand-4191	Domain-03-01-09	c.Domain-03-01-08	Domain-03-01-07	c.Domain-03-01-06	c.Domain-03-02-06	Domain-03-02-07
Strand-4192	Domain-04-02-05	c.Domain-04-02-04	c.Domain-04-01-04	Domain-04-01-05	c.Domain-04-01-06	Domain-04-01-07
Strand-4193	Domain-05-01-05	c.Domain-05-01-04	Domain-05-01-03	c.Domain-05-01-02	c.Domain-05-02-02	Domain-05-02-03
Strand-4195	Domain-05-01-09	c.Domain-05-01-08	Domain-05-01-07	c.Domain-05-01-06	c.Domain-05-02-06	Domain-05-02-07
Strand-4196	Domain-06-02-05	c.Domain-06-02-04	c.Domain-06-01-04	Domain-06-01-05	c.Domain-06-01-06	Domain-06-01-07
Strand-4197	Domain-07-01-05	c.Domain-07-01-04	Domain-07-01-03	c.Domain-07-01-02	c.Domain-07-02-02	Domain-07-02-03
Strand-4199	Domain-07-01-09	c.Domain-07-01-08	Domain-07-01-07	c.Domain-07-01-06	c.Domain-07-02-06	Domain-07-02-07
Strand-4200	Domain-08-02-05	c.Domain-08-02-04	c.Domain-08-01-04	Domain-08-01-05	c.Domain-08-01-06	Domain-08-01-07
Strand-4201	Domain-09-01-05	c.Domain-09-01-04	Domain-09-01-03	c.Domain-09-01-02	c.Domain-09-02-02	Domain-09-02-03
Strand-4203	Domain-09-01-09	c.Domain-09-01-08	Domain-09-01-07	c.Domain-09-01-06	c.Domain-09-02-06	Domain-09-02-07
Strand-4204	Domain-10-02-05	c.Domain-10-02-04	c.Domain-10-01-04	Domain-10-01-05	c.Domain-10-01-06	Domain-10-01-07
Strand-4431	Domain-10-10-07	c.Domain-10-10-06	Domain-10-10-05	c.Domain-10-10-04	c.Domain-10-09-04	Domain-10-09-05
Strand-4433	Domain-09-09-03	c.Domain-09-09-02	c.Domain-09-10-02	Domain-09-10-03	c.Domain-09-10-04	Domain-09-10-05
Strand-4434	Domain-09-09-07	c.Domain-09-09-06	c.Domain-09-10-06	Domain-09-10-07	c.Domain-09-10-08	Domain-09-10-09
Strand-4436	Domain-08-10-07	c.Domain-08-10-06	Domain-08-10-05	c.Domain-08-10-04	c.Domain-08-09-04	Domain-08-09-05
Strand-4438	Domain-07-09-03	c.Domain-07-09-02	c.Domain-07-10-02	Domain-07-10-03	c.Domain-07-10-04	Domain-07-10-05
Strand-4439	Domain-07-09-07	c.Domain-07-09-06	c.Domain-07-10-06	Domain-07-10-07	c.Domain-07-10-08	Domain-07-10-09
Strand-4441	Domain-06-10-07	c.Domain-06-10-06	Domain-06-10-05	c.Domain-06-10-04	c.Domain-06-09-04	Domain-06-09-05
Strand-4443	Domain-05-09-03	c.Domain-05-09-02	c.Domain-05-10-02	Domain-05-10-03	c.Domain-05-10-04	Domain-05-10-05
Strand-4444	Domain-05-09-07	c.Domain-05-09-06	c.Domain-05-10-06	Domain-05-10-07	c.Domain-05-10-08	Domain-05-10-09
Strand-4446	Domain-04-10-07	c.Domain-04-10-06	Domain-04-10-05	c.Domain-04-10-04	c.Domain-04-09-04	Domain-04-09-05
Strand-4448	Domain-03-09-03	c.Domain-03-09-02	c.Domain-03-10-02	Domain-03-10-03	c.Domain-03-10-04	Domain-03-10-05
Strand-4449	Domain-03-09-07	c.Domain-03-09-06	c.Domain-03-10-06	Domain-03-10-07	c.Domain-03-10-08	Domain-03-10-09
Strand-4451	Domain-02-10-07	c.Domain-02-10-06	Domain-02-10-05	c.Domain-02-10-04	c.Domain-02-09-04	Domain-02-09-05
Strand-4454	Domain-01-09-07	c.Domain-01-09-06	c.Domain-01-10-06	Domain-01-10-07	c.Domain-01-10-08	Domain-01-10-09
