# Supplementary material for: Generation of DNA oligomers with similar chemical kinetics via in-silico optimization
Source: Commun Chem. 2023 Oct 18;6:226. doi: 10.1038/s42004-023-01026-w (PMC10584830; doi:10.1038/s42004-023-01026-w)
Supplement: Supplementary file 5 — Supplementary Software 1 [file 42004_2023_1026_MOESM5_ESM.zip › examples/2017_Kotani-et-al_4-Arm-Catalytic/in_domains_variable.txt]

a	CAGTCCCAAGTCACCACCTAGC
b	GCACTCGCGATACGAGGCCTGG
d1s	CCAAACCTTCATCTTC
d2	TACTCG
o	GGCACCTATCGACACCTCACGC
c1	CCAGATCAGCA
c2	GCCATTCGTTC
SK1	CCGTTT
SK2	ACATCC
SK3	CCTCTACTCA
