# Supplementary material for: Generation of DNA oligomers with similar chemical kinetics via in-silico optimization
Source: Commun Chem. 2023 Oct 18;6:226. doi: 10.1038/s42004-023-01026-w (PMC10584830; doi:10.1038/s42004-023-01026-w)
Supplement: Supplementary file 5 — Supplementary Software 1 [file 42004_2023_1026_MOESM5_ESM.zip › examples/2017_Kotani-et-al_4-Arm-Catalytic/in_oligomers.txt]

A1x	c.SK2	c.a	c.c2 	c.c1	c.SK1	c.CA	
fA2au	c2	b	a	SK2	TC	
fA3au	o	c.b	T2	a	
fA4au	c1	c2	c.o	d2	SK3					
B1x	CA	SK1	c1	c2	a		
fB2au	c.TC	c.SK2	c.a	c.b	c.c2	
fB3au	CA	SK1	c1	c1	b	c.o	
fB4au	d1s	T2	o	c.c2	c.c1	c.SK1					
dye	CT	d1s	d2				
quencher	c.SK3	c.d2	c.d1s	c.CT			
