# Supplementary material for: Generation of DNA oligomers with similar chemical kinetics via in-silico optimization
Source: Commun Chem. 2023 Oct 18;6:226. doi: 10.1038/s42004-023-01026-w (PMC10584830; doi:10.1038/s42004-023-01026-w)
Supplement: Supplementary file 5 — Supplementary Software 1 [file 42004_2023_1026_MOESM5_ESM.zip › examples/dp_parameters_example.txt]

// Format: parameter label <tab> value 
// Lines starting with '//' are ignored by the program.
// For any parameter without a value specified, a defalut value will be used.

// Output files and properties are assigned 3-character labels based on the following rules.
// 		The term necessary refers to duplexes which are implied by either the domain-level-design or by fixed base-sequences.
// 		The term unnecessary describes all other duplexes.
// 		The term prominent refers to duplexes which are not part of a larger duplex.
// 		The term largest refers to the duplexes with the most base-pairs.
// 	Character 1:
// 		(C) Counts of each length
// 		(D) Details of duplex location and base-sequence
// 		(L) Details of duplex location and base-sequence for the largest prominent duplexes
// 		(P) Counts of each length for prominent duplexes
// 		(S) Size of the largest duplex in base-pairs
// 	Character 2:
// 		(N) Necessary duplexes only
// 		(U) Unnecessary duplexes only
// 		(X) Both necessary and unnecessary
// 	Character 3:
// 		(A) Intra-Oligomer duplexes only
// 		(E) Inter-Oligomer duplexes only
// For example, the counts of unnecessary intra-oligomer duplexes are reported in the PROP_CUA property and OUT_CUA file.

// *********************
// Input File Parameters
// *********************

// IN_FIXED_DOMAINS - File listing the fixed domains.
IN_FIXED_DOMAINS	dp_in_domains_fixed.txt

// IN_VARIABLE_DOMAINS - File listing the variable domains.
IN_VARIABLE_DOMAINS	dp_in_domains_variable.txt

// IN_OLIGOMERS - File listing the domains on each oligomer.
IN_OLIGOMERS	dp_in_oligomers.txt

// *******************
// Analysis Parameters
// *******************

// interSB - Inter-oligomer duplexes will contribute points to N equal to this value raised to the length of the duplex. Must be an integer greater than or equal to 0 and less than 2147483647.
interSB	10

// interSLC - Inter-oligomer duplexes with base-pairs less than this value do not contribute to profiles or scores. Must be an integer greater than or equal to 1 and less than 2147483647.
interSLC	1

// intraSB - Intra-oligomer duplexes will contribute points to N equal to this value raised to the length of the duplex. Must be an integer greater than or equal to 0 and less than 2147483647.
intraSB	10

// intraSLC - Intra-oligomer duplexes with base-pairs less than this value do not contribute to profiles or scores. Must be an integer greater than or equal to 1 and less than 2147483647.
intraSLC	1

// numberLargestDuplexes - Maximum number of duplexes to include when listing largest-duplexes. Must be an integer greater than or equal to 1 and less than 2147483647.
numberLargestDuplexes	1000

// scoringWeightX - W will be calculated as O times this value plus N. Must be an integer greater than or equal to 1 and less than 2147483647.
scoringWeightX	10000

// **********************
// Requestable properties
// **********************

// PROP_baselineN - Network Fitness Score resulting from necessary duplexes. Must be true or false. A value of true will request this property.
PROP_baselineN	false

// PROP_baselineO - Oligomer Fitness Score resulting from necessary duplexes. Must be true or false. A value of true will request this property.
PROP_baselineO	false

// PROP_baselineW - Weighted Fitness Score resulting from necessary duplexes. Must be true or false. A value of true will request this property.
PROP_baselineW	false

// PROP_deltaN - Network Fitness Score resulting from unnecessary duplexes. Must be true or false. A value of true will request this property.
PROP_deltaN	true

// PROP_deltaO - Oligomer Fitness Score resulting from unnecessary duplexes. Must be true or false. A value of true will request this property.
PROP_deltaO	true

// PROP_deltaW - Weighted Fitness Score resulting from unnecessary duplexes. Must be true or false. A value of true will request this property.
PROP_deltaW	true

// PROP_N - Network Fitness Score. Must be true or false. A value of true will request this property.
PROP_N	false

// PROP_O - Oligomer Fitness Score. Must be true or false. A value of true will request this property.
PROP_O	false

// PROP_W - Weighted Fitness Score. Must be true or false. A value of true will request this property.
PROP_W	false

// PROP_CXA - Profile of the length-counts for all intra-oligomer duplexes. Must be true or false. A value of true will request this property.
PROP_CXA	false

// PROP_LXA - List of the largest intra-oligomer duplexes. Must be true or false. A value of true will request this property.
PROP_LXA	false

// PROP_PXA - Profile of the length-counts for the most prominent intra-oligomer duplexes. Must be true or false. A value of true will request this property.
PROP_PXA	false

// PROP_DXA - List of all intra-oligomer duplexes. Must be true or false. A value of true will request this property.
PROP_DXA	false

// PROP_CXE - Profile of the length-counts for all inter-oligomer duplexes. Must be true or false. A value of true will request this property.
PROP_CXE	false

// PROP_LXE - List of the largest inter-oligomer duplexes. Must be true or false. A value of true will request this property.
PROP_LXE	false

// PROP_PXE - Profile of the length-counts for the most prominent inter-oligomer duplexes. Must be true or false. A value of true will request this property.
PROP_PXE	false

// PROP_DXE - List of all inter-oligomer duplexes. Must be true or false. A value of true will request this property.
PROP_DXE	false

// PROP_CNA - Profile of the length-counts for baseline intra-oligomer duplexes. Must be true or false. A value of true will request this property.
PROP_CNA	false

// PROP_LNA - List of the largest baseline intra-oligomer duplexes. Must be true or false. A value of true will request this property.
PROP_LNA	false

// PROP_PNA - Profile of the length-counts for the most prominent baseline intra-oligomer duplexes. Must be true or false. A value of true will request this property.
PROP_PNA	false

// PROP_DNA - List of baseline intra-oligomer duplexes. Must be true or false. A value of true will request this property.
PROP_DNA	false

// PROP_CNE - Profile of the length-counts for baseline inter-oligomer duplexes. Must be true or false. A value of true will request this property.
PROP_CNE	false

// PROP_LNE - List of the largest baseline inter-oligomer duplexes. Must be true or false. A value of true will request this property.
PROP_LNE	false

// PROP_PNE - Profile of the length-counts for the most prominent baseline inter-oligomer duplexes. Must be true or false. A value of true will request this property.
PROP_PNE	false

// PROP_DNE - List of baseline inter-oligomer duplexes. Must be true or false. A value of true will request this property.
PROP_DNE	false

// PROP_CUA - Profile of the length-counts for unnecessary intra-oligomer duplexes. Must be true or false. A value of true will request this property.
PROP_CUA	false

// PROP_LUA - List of the largest unnecessary intra-oligomer duplexes. Must be true or false. A value of true will request this property.
PROP_LUA	false

// PROP_PUA - Profile of the length-counts for the most prominent unnecessary intra-oligomer duplexes. Must be true or false. A value of true will request this property.
PROP_PUA	false

// PROP_DUA - List of unnecessary intra-oligomer duplexes. Must be true or false. A value of true will request this property.
PROP_DUA	false

// PROP_CUE - Profile of the length-counts for unnecessary inter-oligomer duplexes. Must be true or false. A value of true will request this property.
PROP_CUE	false

// PROP_LUE - List of the largest unnecessary inter-oligomer duplexes. Must be true or false. A value of true will request this property.
PROP_LUE	false

// PROP_PUE - Profile of the length-counts for the most prominent unnecessary inter-oligomer duplexes. Must be true or false. A value of true will request this property.
PROP_PUE	false

// PROP_DUE - List of unnecessary inter-oligomer duplexes. Must be true or false. A value of true will request this property.
PROP_DUE	false

// PROP_SUA - Size of the largest unnecessary intra-oligomer duplex. Must be true or false. A value of true will request this property.
PROP_SUA	true

// PROP_SUE - Size of the largest unnecessary inter-oligomer duplex. Must be true or false. A value of true will request this property.
PROP_SUE	true

// **********************
// Output File Parameters
// **********************

// outputDirectory - Directory where all output files will be placed.
outputDirectory	output\

// OUT_REPORT - File containing the results and runtime parameters.
OUT_REPORT	dp_out_report.txt

// OUT_CXA - Profile of the length-counts for all intra-oligomer duplexes. Must be either a file name ending with .csv or false.
OUT_CXA	false

// OUT_LXA - List of the largest unique intra-oligomer duplexes. Must be either a file name ending with .csv or false.
OUT_LXA	false

// OUT_PXA - Profile of the length-counts for the most prominent intra-oligomer duplexes.
OUT_PXA	false

// OUT_DXA - List of all prominent intra-oligomer duplexes. Must be either a file name ending with .csv or false.
OUT_DXA	false

// OUT_CXE - Profile of the length-counts for all inter-oligomer duplexes. Must be either a file name ending with .csv or false.
OUT_CXE	false

// OUT_LXE - List of all unique inter-oligomer duplexes. Must be either a file name ending with .csv or false.
OUT_LXE	false

// OUT_PXE - Profile of the length-counts for the most prominent inter-oligomer duplexes. Must be either a file name ending with .csv or false.
OUT_PXE	false

// OUT_DXE - List of all prominent inter-oligomer duplexes. Must be either a file name ending with .csv or false.
OUT_DXE	false

// OUT_CNA - Profile of the length-counts for necessary intra-oligomer duplexes. Must be either a file name ending with .csv or false.
OUT_CNA	dp_out_counts_necessary_intra.csv

// OUT_LNA - List of baseline unique intra-oligomer duplexes. Must be either a file name ending with .csv or false.
OUT_LNA	dp_out_details_necessary_intra_largest.csv

// OUT_PNA - Profile of the length-counts for the most prominent necessary intra-oligomer duplexes. Must be either a file name ending with .csv or false.
OUT_PNA	false

// OUT_DNA - List of necessary prominent intra-oligomer duplexes. Must be either a file name ending with .csv or false.
OUT_DNA	false

// OUT_CNE - Profile of the length-counts for necessary inter-oligomer duplexes. Must be either a file name ending with .csv or false.
OUT_CNE	dp_out_counts_necessary_inter.csv

// OUT_LNE - List of baseline unique inter-oligomer duplexes. Must be either a file name ending with .csv or false.
OUT_LNE	dp_out_details_necessary_inter_largest.csv

// OUT_PNE - Profile of the length-counts for the most prominent necessary inter-oligomer duplexes. Must be either a file name ending with .csv or false.
OUT_PNE	false

// OUT_DNE - List of necessary prominent inter-oligomer duplexes. Must be either a file name ending with .csv or false.
OUT_DNE	false

// OUT_CUA - Profile of the length-counts for unnecessary intra-oligomer duplexes. Must be either a file name ending with .csv or false.
OUT_CUA	dp_out_counts_unnecessary_intra.csv

// OUT_LUA - List of delta unique intra-oligomer duplexes. Must be either a file name ending with .csv or false.
OUT_LUA	dp_out_details_unnecessary_intra_largest.csv

// OUT_PUA - Profile of the length-counts for the most prominent unnecessary intra-oligomer duplexes. Must be either a file name ending with .csv or false.
OUT_PUA	false

// OUT_DUA - List of unnecessary prominent intra-oligomer duplexes. Must be either a file name ending with .csv or false.
OUT_DUA	false

// OUT_CUE - Profile of the length-counts for unnecessary inter-oligomer duplexes. Must be either a file name ending with .csv or false.
OUT_CUE	dp_out_counts_unnecessary_inter.csv

// OUT_LUE - List of delta unique inter-oligomer duplexes. Must be either a file name ending with .csv or false.
OUT_LUE	dp_out_details_unnecessary_inter_largest.csv

// OUT_PUE - Profile of the length-counts for the most prominent unnecessary inter-oligomer duplexes. Must be either a file name ending with .csv or false.
OUT_PUE	false

// OUT_DUE - List of unnecessary prominent inter-oligomer duplexes. Must be either a file name ending with .csv or false.
OUT_DUE	false
