# Supplementary material for: Generation of DNA oligomers with similar chemical kinetics via in-silico optimization
Source: Commun Chem. 2023 Oct 18;6:226. doi: 10.1038/s42004-023-01026-w (PMC10584830; doi:10.1038/s42004-023-01026-w)
Supplement: Supplementary file 5 — Supplementary Software 1 [file 42004_2023_1026_MOESM5_ESM.zip › examples/README.txt]

Several example input files are included in this directory. This includes:

1. Input files for the autocatalytic network published in "Engineering Entropy-Driven Reactions and Networks Catalyzed by DNA" by Zhang et al. (https://www.science.org/doi/10.1126/science.1148532).
2. Input files for the "4-input-or" network published in "Scaling up digital circuit computation with DNA strand displacement cascades" by Qian and Winfree (https://www.science.org/doi/10.1126/science.1200520).
3. Input files for the autocatalytic network published in "Multi-Arm Junctions for Dynamic DNA Nanotechnology" by Kotani et al. (https://pubs.acs.org/doi/10.1021/jacs.7b00530).
4. Input files for the "10x10x10 molecular canvas" published in "Three-dimensional structures self-assembled from DNA bricks" by Ke et al. (https://www.science.org/doi/10.1126/science.1227268).

To run any of these examples: 
	(1) Compile the jar files by following the directions in "jar\README.txt".
	(2) Navigate to the folder containing the example's parameter files.
	(3) Run the command "java -jar ..\..\jar\SeqEvo.jar". This should print text to the console screen and create several files in the "output" directory.
	(4) Run the command "java -jar ..\..\jar\DevPro.jar". This should print text to the console screen and create several files in the "output" directory.
	(5) Run the command "java -jar ..\..\jar\DevPro.jar dp_parameters_post.txt". This should print text to the console screen and create several files in the "output" directory.

Once these steps have been followed, the output directory should contain several output files. Files with names starting with 'pre_dp' are generated by DevPro and describe the network prior to optimization. Files starting with 'se_out' are generated by SeqEvo. Files with names starting with 'post_dp' are generated by DevPro and describe the network after optimization.
