# Supplementary material for: Generation of DNA oligomers with similar chemical kinetics via in-silico optimization
Source: Commun Chem. 2023 Oct 18;6:226. doi: 10.1038/s42004-023-01026-w (PMC10584830; doi:10.1038/s42004-023-01026-w)
Supplement: Supplementary file 5 — Supplementary Software 1 [file 42004_2023_1026_MOESM5_ESM.zip › examples/se_parameters_example.txt]

// Format: parameter label <tab> default value

// ****************
// Input Parameters
// ****************

//	IN_FIXED_DOMAINS - Text file listing the fixed domains for the network. Each line should contain a single domain formated as DOMAIN-NAME <tab> BASE-SEQUENCE. Acceptable bases are A/T/C/G. 
IN_FIXED_DOMAINS	se_in_domains_fixed.txt

//	IN_VARIABLE_DOMAINS - Text file listing the variable domains for the network. Each line should contain a single domain formated as DOMAIN-NAME <tab> BASE-SEQUENCE. Acceptable bases are A/T/C/G. 
IN_VARIABLE_DOMAINS	se_in_domains_variable.txt

//	IN_OLIGOMERS - Text file listing the oligomers for the network. Each line should contain a single oligomer formated as an OLIGOMER-NAME, <tab>, then a list of domain-names or domain-name complements. Complements are denoted by prepending c. to a domain name. Convention is to list the 5' most domain first. 
IN_OLIGOMERS	se_in_oligomers.txt

// ********************
// Heuristic Parameters
// ********************

//	CPL - Cycles-Per-Lineage. Must be an integer greater than or equal to 1 and less than 2147483647.
CPL	100000

//	GPC - Generations-Per-Cycle. Must be an integer greater than or equal to 1 and less than 2147483647.
GPC	1

//	NDPG - New-Daughters-Per-Generation. Must be an integer greater than or equal to 1 and less than 2147483647.
NDPG	1

//	NL - Number-of-Lineages. Must be an integer greater than or equal to 1 and less than 2147483647.
NL	8

//	NMPC - New-Mothers-Per-Cycle. Must be an integer greater than or equal to 1 and less than 2147483647.
NMPC	2

// ******************
// Scoring Parameters
// ******************

//	FITNESS_SCORE - Fitness score to optimize. The only currently accepted value is Wx.
FITNESS_SCORE	Wx

//	interSB - Inter-oligomer duplexes will contribute points to N equalt to this value raised to the length of the duplex. Must be an integer greater than or equal to 0 and less than 2147483647.
interSB	10

//	interSLC - Inter-oligomer duplexes with base-pairs less than this value do not contribute to profiles or scores. Must be an integer greater than or equal to 1 and less than 2147483647.
interSLC	1

//	intraSB - Intra-oligomer duplexes will contribute points to N equalt to this value raised to the length of the duplex. Must be an integer greater than or equal to 0 and less than 2147483647.
intraSB	10

//	intraSLC - Intra-oligomer duplexes with base-pairs less than this value do not contribute to profiles or scores. Must be an integer greater than or equal to 1 and less than 2147483647.
intraSLC	1

//	scoringWeightX - W will be calculated as O times this value plus N. Must be an integer greater than or equal to 1 and less than 2147483647.
scoringWeightX	10000

//	maxAA - Maximum number of consecutive adenosine bases. Any stretch of bases greater than this number will make a network invalid. Must be an integer greater than or equal to 1 and less than 2147483647.
maxAA	6

//	maxCC - Maximum number of consecutive cytosine bases. Any stretch of bases greater than this number will make a network invalid. Must be an integer greater than or equal to 1 and less than 2147483647.
maxCC	3

//	maxGG - Maximum number of consecutive guanine bases. Any stretch of bases greater than this number will make a network invalid. Must be an integer greater than or equal to 1 and less than 2147483647.
maxGG	3

//	maxTT - Maximum number of consecutive thymine bases. Any stretch of bases greater than this number will make a network invalid. Must be an integer greater than or equal to 1 and less than 2147483647.
maxTT	6

// *****************
// Output Parameters
// *****************

//	OUT_FILE_REPORT - Text file detailing key results and parameters used. Value must be either false or end with .txt
OUT_FILE_REPORT	se_out_report.txt

//	OUT_FILE_DOMAINS_VARIABLE - Text file listing the base-sequence of the variable domains following optimization. Value must be either false or end with .txt
OUT_FILE_DOMAINS_VARIABLE	se_out_domains_variable.txt

//	OUT_FILE_OLIGOMERS - Text file listing the base-sequence of the oligomers following optimization. Value must be either false or end with .txt
OUT_FILE_OLIGOMERS	se_out_oligomers.txt

//	OUT_FILE_SCORES - Text file listing the scores of the networks in each generation. Value must be either false or end with .csv
OUT_FILE_SCORES	se_out_score_trajectories.csv

//	OUT_FILE_LOG_SCORES - Text file listing the scores of the networks in logarithmically distributed generations. Value must be either false or end with .csv
OUT_FILE_LOG_SCORES	se_out_score_trajectories_log.csv
