# Supplementary material for: Generation of DNA oligomers with similar chemical kinetics via in-silico optimization
Source: Commun Chem. 2023 Oct 18;6:226. doi: 10.1038/s42004-023-01026-w (PMC10584830; doi:10.1038/s42004-023-01026-w)
Supplement: Supplementary file 5 — Supplementary Software 1 [file 42004_2023_1026_MOESM5_ESM.zip › jar/MakeJars.ps1]

echo ''
echo '*************************'
echo 'Creating temp directories'
echo '*************************'
echo ''

$LOCATION = Convert-Path .

function MT-CheckExitCode ($ExitText){
    if ($LastExitCode -ne 0) {
        if ($?){
            write-host "************************************"
            write-host "Warning while $ExitText" -ForegroundColor Yellow
            write-host "************************************"
        }
        if ( -not $?){
            write-host "************************************"
            write-host "Error while $ExitText" -ForegroundColor Red
            write-host "************************************"

            echo "exit status '?' = $?"
            echo "LastExitCode = $LastExitCode"
            MT-Clean
            write-host "Script aborted: Type 'exit' to continue" -ForegroundColor Magenta
            $Host.EnterNestedPrompt()
            exit
        }
    }
    if ($LastExitCode -eq 0){
        write-host "************************************"
        write-host "Success while $ExitText" -ForegroundColor Green
        write-host "************************************"
    }

}

function MT-Clean{
    cd $LOCATION
    Remove-Item $LOCATION\MT-temp -Recurse -Force
    #MT-CheckExitCode('Failed to remove MT-temp directory')
}

New-Item "$LOCATION\MT-temp" -type directory -force | Out-Null
MT-CheckExitCode("creating temp directory")

New-Item "$LOCATION\MT-temp\class" -type directory -force | Out-Null
MT-CheckExitCode("creating class directory")

New-Item "$LOCATION\MT-temp\jar" -type directory -force | Out-Null
MT-CheckExitCode("creating jar directory")

$Targets = 'SeqEvo', 'DevPro'
ForEach ($Target in $Targets)
{
    echo ''
    echo '******************************'
    echo "Compiling $Target"
    echo '******************************'
    echo ''

    &javac -target 1.8 -source 1.8 $LOCATION\..\src\main\java\edu\boisestate\osp\$Target.java -cp $LOCATION\..\src\main\java -d $Location\MT-temp\classes

    MT-CheckExitCode("Compiling $Target")

    cd  $LOCATION\MT-temp\classes

    echo ''
    echo '*************************************'
    echo "Merging $Target classes to create jar"
    echo '*************************************'
    echo ''
	
    &jar cfe $LOCATION\MT-temp\jar\$Target.jar edu.boisestate.osp.$Target  *
    MT-CheckExitCode("creating $Target.jar")

    echo ''
    echo '*************************************'
    echo "Moving $Target.jar to \jar folder"
    echo '*************************************'
    echo ''

    Copy-Item $LOCATION\MT-temp\jar\$Target.jar -Destination $LOCATION\ -Force

    MT-CheckExitCode("copying $Target.jar to \jar folder")

    cd "$LOCATION"
}

echo ''
echo '*************************'
echo 'Removing temp directories'
echo '*************************'
echo ''
 
Remove-Item $LOCATION\MT-temp -Recurse -Force

MT-CheckExitCode("removing temp directory")

echo 'Finished'
return
