# Supplementary material for: Generation of DNA oligomers with similar chemical kinetics via in-silico optimization
Source: Commun Chem. 2023 Oct 18;6:226. doi: 10.1038/s42004-023-01026-w (PMC10584830; doi:10.1038/s42004-023-01026-w)
Supplement: Supplementary file 5 — Supplementary Software 1 [file 42004_2023_1026_MOESM5_ESM.zip › jar/README.txt]

If jar files are not already present or if the current jar files throw errors, it may be necessary to compile a new version of the jar files on your machine. To compile the .jar files on a windows operating system, run the MakeJars.ps1 powershell script. 
This requires a Java Development Kit (such as the one at https://openjdk.org/) to be installed. 
The current code has been verified to run with openJDK 21 (https://jdk.java.net/21/). 
Instructions for installing openJDK can be found here (https://stackoverflow.com/questions/52511778/how-to-install-openjdk-11-on-windows).
