# Supplementary material for: Generation of DNA oligomers with similar chemical kinetics via in-silico optimization
Source: Commun Chem. 2023 Oct 18;6:226. doi: 10.1038/s42004-023-01026-w (PMC10584830; doi:10.1038/s42004-023-01026-w)
Supplement: Supplementary file 5 — Supplementary Software 1 [file 42004_2023_1026_MOESM5_ESM.zip › README.txt]

The Oligomer Sequence Package (OSP)

********
Programs
********

Programs in this repository include: 
	(1) The Device Profiler program for analyzing existing networks (abbreviated DevPro).
	(2) The Sequence Evolver program for generating new networks (abbreviated SeqEvo).

*******************
System Requirements
*******************

These programs require a Java Development Kit (such as the one at https://openjdk.org/) to be installed. The current code has been verified to run with openJDK 21 (https://jdk.java.net/21/). Instructions for installing openJDK can be found here (https://stackoverflow.com/questions/52511778/how-to-install-openjdk-11-on-windows).


******************
Compiled Jar Files
******************

Compiled versions of the programs can be created in the “jar” directory by following the instructions in jar/README.txt.

*************
Documentation
*************

Documentation, such as user manuals and tutorials, can be found in the "doc" directory.

***********
Source Code
***********

The source code of the programs can be found in the “src” directory.

********
Examples
********

Example input files for each program can be found in the “examples” directory.

*******
LICENSE
*******

Copyright and license information can be found in the LICENSE.txt file.
