# Supplementary material for: Generation of DNA oligomers with similar chemical kinetics via in-silico optimization
Source: Commun Chem. 2023 Oct 18;6:226. doi: 10.1038/s42004-023-01026-w (PMC10584830; doi:10.1038/s42004-023-01026-w)
Supplement: Supplementary file 5 — Supplementary Software 1 [file 42004_2023_1026_MOESM5_ESM.zip › src/test/java/edu/boisestate/osp/Test_DevPro_Ke2012brick.java]

/*
 * Copyright (c) 2019 Boise State University
 * 
 * Permission is hereby granted, free of charge, to any person obtaining a copy
 * of this software and associated documentation files (the "Software"), to deal
 * in the Software without restriction, including without limitation the rights
 * to use, copy, modify, merge, publish, distribute, sublicense, and/or sell
 * copies of the Software, and to permit persons to whom the Software is
 * furnished to do so, subject to the following conditions:
 * 
 * The above copyright notice and this permission notice shall be included in all
 * copies or substantial portions of the Software.
 * 
 * THE SOFTWARE IS PROVIDED "AS IS", WITHOUT WARRANTY OF ANY KIND, EXPRESS OR
 * IMPLIED, INCLUDING BUT NOT LIMITED TO THE WARRANTIES OF MERCHANTABILITY,
 * FITNESS FOR A PARTICULAR PURPOSE AND NONINFRINGEMENT. IN NO EVENT SHALL THE
 * AUTHORS OR COPYRIGHT HOLDERS BE LIABLE FOR ANY CLAIM, DAMAGES OR OTHER
 * LIABILITY, WHETHER IN AN ACTION OF CONTRACT, TORT OR OTHERWISE, ARISING FROM,
 * OUT OF OR IN CONNECTION WITH THE SOFTWARE OR THE USE OR OTHER DEALINGS IN THE
 * SOFTWARE.
 */

package edu.boisestate.osp;
import edu.boisestate.osp.coders.ICoder;
import edu.boisestate.osp.coders.Coder;
import edu.boisestate.osp.networks.FactoryDomainBasedEncodedNetwork;
import edu.boisestate.osp.networks.IDomainBasedEncodedNetwork;
import java.util.Collection;
import java.util.HashSet;
import java.util.Map;
import java.util.TreeMap;

public class Test_DevPro_Ke2012brick {
    
    public static void main(String[] args){
        Map<String,String> parameters = new TreeMap<>();{
            parameters.put("interSB", "10");
            parameters.put("interSLC", "1");
            parameters.put("intraSB", "10");
            //parameters.put("intraSLC", "1");
            parameters.put("scoringWeightX", "10000");
        }
        Map<String,String> fixedDomains = new TreeMap<>();{
            fixedDomains.put("Domain-T8", "TTTTTTTT");
        }
        Map<String,String> variableDomains = new TreeMap<>();{
            variableDomains.put("Domain-01-01-02","AGGGATGG");
            variableDomains.put("Domain-01-01-03","TAACCTGG");
            variableDomains.put("Domain-01-01-04","AGTGGCTC");
            variableDomains.put("Domain-01-01-05","AGCGAATT");
            variableDomains.put("Domain-01-01-06","AAACCGGA");
            variableDomains.put("Domain-01-01-07","GTATGATT");
            variableDomains.put("Domain-01-01-08","TCACGGTT");
            variableDomains.put("Domain-01-01-09","CACCGTTC");
            variableDomains.put("Domain-01-01-10","ACACACTT");
            variableDomains.put("Domain-01-02-01","CTTGCCTC");
            variableDomains.put("Domain-01-02-02","AACCCTCG");
            variableDomains.put("Domain-01-02-03","TGTTTCAC");
            variableDomains.put("Domain-01-02-04","GGGAGAGG");
            variableDomains.put("Domain-01-02-05","TGCCGAGG");
            variableDomains.put("Domain-01-02-06","GAGTGCCC");
            variableDomains.put("Domain-01-02-07","GTATAACC");
            variableDomains.put("Domain-01-02-08","GCCGCCTC");
            variableDomains.put("Domain-01-02-09","ATCGGGTT");
            variableDomains.put("Domain-01-02-10","CCATAGCT");
            variableDomains.put("Domain-01-03-01","TCAGACGC");
            variableDomains.put("Domain-01-03-02","GGTATGGT");
            variableDomains.put("Domain-01-03-03","AATGCACA");
            variableDomains.put("Domain-01-03-04","CCACGTGA");
            variableDomains.put("Domain-01-03-05","CGTGCACA");
            variableDomains.put("Domain-01-03-06","TCAGGGAT");
            variableDomains.put("Domain-01-03-07","AGTACGAC");
            variableDomains.put("Domain-01-03-08","TAAAGCAA");
            variableDomains.put("Domain-01-03-09","AGTATAGT");
            variableDomains.put("Domain-01-03-10","TACGCACT");
            variableDomains.put("Domain-01-04-01","CGCGAGCA");
            variableDomains.put("Domain-01-04-02","TCGCCGTT");
            variableDomains.put("Domain-01-04-03","ATAAAAGC");
            variableDomains.put("Domain-01-04-04","TGCGTACG");
            variableDomains.put("Domain-01-04-05","TACGATTT");
            variableDomains.put("Domain-01-04-06","AACCCCGT");
            variableDomains.put("Domain-01-04-07","GGGGCATA");
            variableDomains.put("Domain-01-04-08","AGAGTCGT");
            variableDomains.put("Domain-01-04-09","CATCTGAT");
            variableDomains.put("Domain-01-04-10","GGGACTGG");
            variableDomains.put("Domain-01-05-01","TACATACG");
            variableDomains.put("Domain-01-05-02","CGACGCGA");
            variableDomains.put("Domain-01-05-03","TACTTGAA");
            variableDomains.put("Domain-01-05-04","TTCGGTGA");
            variableDomains.put("Domain-01-05-05","GCGCCAGA");
            variableDomains.put("Domain-01-05-06","GTGAGGAC");
            variableDomains.put("Domain-01-05-07","CGGGGAGG");
            variableDomains.put("Domain-01-05-08","CATTACAA");
            variableDomains.put("Domain-01-05-09","AGCAGGTC");
            variableDomains.put("Domain-01-05-10","TTTCGACA");
            variableDomains.put("Domain-01-06-01","ATAGTGGA");
            variableDomains.put("Domain-01-06-02","CTTTGTGG");
            variableDomains.put("Domain-01-06-03","GGTGTCAG");
            variableDomains.put("Domain-01-06-04","ATATAGGT");
            variableDomains.put("Domain-01-06-05","AGCCATTT");
            variableDomains.put("Domain-01-06-06","GCGGAGAG");
            variableDomains.put("Domain-01-06-07","CATATTGT");
            variableDomains.put("Domain-01-06-08","AATGGTCG");
            variableDomains.put("Domain-01-06-09","GGTCATTG");
            variableDomains.put("Domain-01-06-10","TGAGCGAT");
            variableDomains.put("Domain-01-07-01","GAATTATA");
            variableDomains.put("Domain-01-07-02","ATCCTGTG");
            variableDomains.put("Domain-01-07-03","ATTACTGG");
            variableDomains.put("Domain-01-07-04","AGCCTGAA");
            variableDomains.put("Domain-01-07-05","AATGTTCT");
            variableDomains.put("Domain-01-07-06","CGGGTTCG");
            variableDomains.put("Domain-01-07-07","GCAGGGTG");
            variableDomains.put("Domain-01-07-08","ATCGACGG");
            variableDomains.put("Domain-01-07-09","GAGCTCAC");
            variableDomains.put("Domain-01-07-10","CTACGTGG");
            variableDomains.put("Domain-01-08-01","CCGGACGC");
            variableDomains.put("Domain-01-08-02","GAGACCAG");
            variableDomains.put("Domain-01-08-03","AAACGTCC");
            variableDomains.put("Domain-01-08-04","CACTGTGT");
            variableDomains.put("Domain-01-08-05","TGCAGGGT");
            variableDomains.put("Domain-01-08-06","TATGAGTT");
            variableDomains.put("Domain-01-08-07","TACGTCTT");
            variableDomains.put("Domain-01-08-08","ATCGGCTC");
            variableDomains.put("Domain-01-08-09","GGAGTGTT");
            variableDomains.put("Domain-01-08-10","TGATAATT");
            variableDomains.put("Domain-01-09-01","ACTGTAGT");
            variableDomains.put("Domain-01-09-02","TGACCGGG");
            variableDomains.put("Domain-01-09-03","CTCCGCAT");
            variableDomains.put("Domain-01-09-04","AGGTAGGC");
            variableDomains.put("Domain-01-09-05","TAACAAGG");
            variableDomains.put("Domain-01-09-06","CGATGGCA");
            variableDomains.put("Domain-01-09-07","GCGACGCT");
            variableDomains.put("Domain-01-09-08","TTAAAGTG");
            variableDomains.put("Domain-01-09-09","GAAGGCTG");
            variableDomains.put("Domain-01-09-10","ACCGCGGG");
            variableDomains.put("Domain-01-10-03","CCTCACGC");
            variableDomains.put("Domain-01-10-04","TAGACTCA");
            variableDomains.put("Domain-01-10-05","CCTGTGGG");
            variableDomains.put("Domain-01-10-06","TGTTAAAA");
            variableDomains.put("Domain-01-10-07","CATACATG");
            variableDomains.put("Domain-01-10-08","TGACGCAG");
            variableDomains.put("Domain-01-10-09","AATGCGCC");
            variableDomains.put("Domain-01-10-10","AACTTCGG");
            variableDomains.put("Domain-02-01-01","ATAGGACA");
            variableDomains.put("Domain-02-01-02","AACTGTTG");
            variableDomains.put("Domain-02-01-03","GTGCGTTG");
            variableDomains.put("Domain-02-01-04","TACGAACT");
            variableDomains.put("Domain-02-01-05","TATGCTCT");
            variableDomains.put("Domain-02-01-06","GAAGATAG");
            variableDomains.put("Domain-02-01-07","GAGATGCG");
            variableDomains.put("Domain-02-01-08","AAAGTATC");
            variableDomains.put("Domain-02-01-09","GAAAAGGC");
            variableDomains.put("Domain-02-02-01","CTCGTGCT");
            variableDomains.put("Domain-02-02-02","GATTATCA");
            variableDomains.put("Domain-02-02-03","AGGTGGCC");
            variableDomains.put("Domain-02-02-04","GGCTCGGG");
            variableDomains.put("Domain-02-02-05","CTACCGCT");
            variableDomains.put("Domain-02-02-06","CCTCCCAC");
            variableDomains.put("Domain-02-02-07","CTTGACGA");
            variableDomains.put("Domain-02-02-08","CCTGCTTT");
            variableDomains.put("Domain-02-02-09","GACCATAG");
            variableDomains.put("Domain-02-02-10","CTTAATAT");
            variableDomains.put("Domain-02-03-01","TCGGGCAC");
            variableDomains.put("Domain-02-03-02","ACGTGGGA");
            variableDomains.put("Domain-02-03-03","ACAACATA");
            variableDomains.put("Domain-02-03-04","TTACCCAC");
            variableDomains.put("Domain-02-03-05","GTTATGGA");
            variableDomains.put("Domain-02-03-06","ACTAATTA");
            variableDomains.put("Domain-02-03-07","ACGGCCAC");
            variableDomains.put("Domain-02-03-08","TCTCACCG");
            variableDomains.put("Domain-02-03-09","TTCCCCAG");
            variableDomains.put("Domain-02-03-10","TTGCACTC");
            variableDomains.put("Domain-02-04-01","ACTACGCT");
            variableDomains.put("Domain-02-04-02","AAGGGTTA");
            variableDomains.put("Domain-02-04-03","TACGCTAT");
            variableDomains.put("Domain-02-04-04","GACCGGAC");
            variableDomains.put("Domain-02-04-05","GTGGGAGA");
            variableDomains.put("Domain-02-04-06","CCGTCCAA");
            variableDomains.put("Domain-02-04-07","AGAACCGG");
            variableDomains.put("Domain-02-04-08","GCTAGAGT");
            variableDomains.put("Domain-02-04-09","CCATGAAA");
            variableDomains.put("Domain-02-04-10","CGGCGATG");
            variableDomains.put("Domain-02-05-01","TTACTTGG");
            variableDomains.put("Domain-02-05-02","CGCGCTTA");
            variableDomains.put("Domain-02-05-03","CACCCGTT");
            variableDomains.put("Domain-02-05-04","TGCGAGTG");
            variableDomains.put("Domain-02-05-05","CTTAGATC");
            variableDomains.put("Domain-02-05-06","GGCCAGGC");
            variableDomains.put("Domain-02-05-07","CTACTTCA");
            variableDomains.put("Domain-02-05-08","ACGTAAGT");
            variableDomains.put("Domain-02-05-09","GTAGTGTC");
            variableDomains.put("Domain-02-05-10","ATAGCATC");
            variableDomains.put("Domain-02-06-01","AGTGTCTC");
            variableDomains.put("Domain-02-06-02","CATTTACT");
            variableDomains.put("Domain-02-06-03","GGGAGCTG");
            variableDomains.put("Domain-02-06-04","AGGTAAGT");
            variableDomains.put("Domain-02-06-05","TTATATTA");
            variableDomains.put("Domain-02-06-06","TGTCCGCG");
            variableDomains.put("Domain-02-06-07","ACTTAATA");
            variableDomains.put("Domain-02-06-08","TTTCGCCG");
            variableDomains.put("Domain-02-06-09","CAGGCAAG");
            variableDomains.put("Domain-02-06-10","GGCCAATA");
            variableDomains.put("Domain-02-07-01","CATTAAGA");
            variableDomains.put("Domain-02-07-02","CTTCTACC");
            variableDomains.put("Domain-02-07-03","GAACTCTG");
            variableDomains.put("Domain-02-07-04","CATGGAAG");
            variableDomains.put("Domain-02-07-05","TAATTATA");
            variableDomains.put("Domain-02-07-06","GTTACCGC");
            variableDomains.put("Domain-02-07-07","ATCACATA");
            variableDomains.put("Domain-02-07-08","ACGTGGTC");
            variableDomains.put("Domain-02-07-09","CCTCTCCT");
            variableDomains.put("Domain-02-07-10","ATGACTCC");
            variableDomains.put("Domain-02-08-01","GTGCCGTA");
            variableDomains.put("Domain-02-08-02","CGAGGCCT");
            variableDomains.put("Domain-02-08-03","TATTGCTC");
            variableDomains.put("Domain-02-08-04","GAAATTGA");
            variableDomains.put("Domain-02-08-05","CTTACTTG");
            variableDomains.put("Domain-02-08-06","CAGGGCGT");
            variableDomains.put("Domain-02-08-07","GCTCATTC");
            variableDomains.put("Domain-02-08-08","GACGCACC");
            variableDomains.put("Domain-02-08-09","CCAGCAGT");
            variableDomains.put("Domain-02-08-10","GTGGGCGC");
            variableDomains.put("Domain-02-09-01","CATGTTGT");
            variableDomains.put("Domain-02-09-02","TGTCCAAG");
            variableDomains.put("Domain-02-09-03","TTGCGCTT");
            variableDomains.put("Domain-02-09-04","GGTGCAAA");
            variableDomains.put("Domain-02-09-05","ACCTATAC");
            variableDomains.put("Domain-02-09-06","ATGGTTAA");
            variableDomains.put("Domain-02-09-07","AAGGTCCG");
            variableDomains.put("Domain-02-09-08","GCAATATT");
            variableDomains.put("Domain-02-09-09","AGTATTCC");
            variableDomains.put("Domain-02-09-10","ATTGAGCA");
            variableDomains.put("Domain-02-10-01","GGAGGGTA");
            variableDomains.put("Domain-02-10-02","CTCTGCGG");
            variableDomains.put("Domain-02-10-03","GGCCCATA");
            variableDomains.put("Domain-02-10-04","TCATCCCC");
            variableDomains.put("Domain-02-10-05","GCTCTGGA");
            variableDomains.put("Domain-02-10-06","TAAGAAAA");
            variableDomains.put("Domain-02-10-07","GATGAGTA");
            variableDomains.put("Domain-02-10-08","AGCACCTA");
            variableDomains.put("Domain-02-10-09","AGACGTTT");
            variableDomains.put("Domain-03-01-02","ATGGCCGC");
            variableDomains.put("Domain-03-01-03","ACCCGAGC");
            variableDomains.put("Domain-03-01-04","AGTCTCAA");
            variableDomains.put("Domain-03-01-05","GTATTAGC");
            variableDomains.put("Domain-03-01-06","GCTGAGCG");
            variableDomains.put("Domain-03-01-07","CACTGAGT");
            variableDomains.put("Domain-03-01-08","ATCGAGTA");
            variableDomains.put("Domain-03-01-09","GGGGTCAC");
            variableDomains.put("Domain-03-01-10","AGAGACTG");
            variableDomains.put("Domain-03-02-01","TTCTGGTC");
            variableDomains.put("Domain-03-02-02","GAAATAAC");
            variableDomains.put("Domain-03-02-03","TATTTCGA");
            variableDomains.put("Domain-03-02-04","CGTGTACC");
            variableDomains.put("Domain-03-02-05","GCCTGTTT");
            variableDomains.put("Domain-03-02-06","CTGTTCCG");
            variableDomains.put("Domain-03-02-07","CCAAGGCA");
            variableDomains.put("Domain-03-02-08","TTAACCTA");
            variableDomains.put("Domain-03-02-09","ATCAGCTA");
            variableDomains.put("Domain-03-02-10","GGTTCCGC");
            variableDomains.put("Domain-03-03-01","GCAATTGC");
            variableDomains.put("Domain-03-03-02","TAGGTTGC");
            variableDomains.put("Domain-03-03-03","CACTTGAG");
            variableDomains.put("Domain-03-03-04","CTAACAGT");
            variableDomains.put("Domain-03-03-05","CAGGCTAC");
            variableDomains.put("Domain-03-03-06","AGGCGCGC");
            variableDomains.put("Domain-03-03-07","ATGTAGCA");
            variableDomains.put("Domain-03-03-08","CAGTTTCT");
            variableDomains.put("Domain-03-03-09","TATGGTTT");
            variableDomains.put("Domain-03-03-10","CTGAGGGC");
            variableDomains.put("Domain-03-04-01","GCTTAGGG");
            variableDomains.put("Domain-03-04-02","AACCTACC");
            variableDomains.put("Domain-03-04-03","CCGCCGCA");
            variableDomains.put("Domain-03-04-04","CAAGTTCC");
            variableDomains.put("Domain-03-04-05","ATGTCATG");
            variableDomains.put("Domain-03-04-06","GGCCTTGA");
            variableDomains.put("Domain-03-04-07","CGACATCC");
            variableDomains.put("Domain-03-04-08","CACCAGCA");
            variableDomains.put("Domain-03-04-09","AAAGATAC");
            variableDomains.put("Domain-03-04-10","GTAGTACA");
            variableDomains.put("Domain-03-05-01","AGTTACTG");
            variableDomains.put("Domain-03-05-02","GCATTAAC");
            variableDomains.put("Domain-03-05-03","AATTCATC");
            variableDomains.put("Domain-03-05-04","TCGTTCGG");
            variableDomains.put("Domain-03-05-05","TGCTTATC");
            variableDomains.put("Domain-03-05-06","GAAGGACC");
            variableDomains.put("Domain-03-05-07","AAAGCTTC");
            variableDomains.put("Domain-03-05-08","TTCTAGCC");
            variableDomains.put("Domain-03-05-09","ATTAATAC");
            variableDomains.put("Domain-03-05-10","GCCGCGCC");
            variableDomains.put("Domain-03-06-01","GAGAACCG");
            variableDomains.put("Domain-03-06-02","AGATGCAC");
            variableDomains.put("Domain-03-06-03","ACATGGTC");
            variableDomains.put("Domain-03-06-04","GCTCGGTA");
            variableDomains.put("Domain-03-06-05","AAAGTATT");
            variableDomains.put("Domain-03-06-06","TTCTAATT");
            variableDomains.put("Domain-03-06-07","GTCGAATT");
            variableDomains.put("Domain-03-06-08","GATCAGCG");
            variableDomains.put("Domain-03-06-09","CGGTTTAC");
            variableDomains.put("Domain-03-06-10","AAGCGCAC");
            variableDomains.put("Domain-03-07-01","AGTTAGAT");
            variableDomains.put("Domain-03-07-02","TGATTTTT");
            variableDomains.put("Domain-03-07-03","GCCGATGG");
            variableDomains.put("Domain-03-07-04","AAAATTGA");
            variableDomains.put("Domain-03-07-05","CTAGTAAC");
            variableDomains.put("Domain-03-07-06","GCGCCTTG");
            variableDomains.put("Domain-03-07-07","CCTAGGCG");
            variableDomains.put("Domain-03-07-08","CTAACCTC");
            variableDomains.put("Domain-03-07-09","CGTTTATT");
            variableDomains.put("Domain-03-07-10","ATACTTAA");
            variableDomains.put("Domain-03-08-01","GACCCAAA");
            variableDomains.put("Domain-03-08-02","AGGAGCAG");
            variableDomains.put("Domain-03-08-03","TTAGGGTC");
            variableDomains.put("Domain-03-08-04","AATCCGAT");
            variableDomains.put("Domain-03-08-05","CCGGCGGA");
            variableDomains.put("Domain-03-08-06","GGATATTC");
            variableDomains.put("Domain-03-08-07","CCGGTTGA");
            variableDomains.put("Domain-03-08-08","AAAAGCAG");
            variableDomains.put("Domain-03-08-09","TATAAAAA");
            variableDomains.put("Domain-03-08-10","CTTCCGAC");
            variableDomains.put("Domain-03-09-01","AGCCAGAG");
            variableDomains.put("Domain-03-09-02","TTACCAAG");
            variableDomains.put("Domain-03-09-03","CGGCGCCG");
            variableDomains.put("Domain-03-09-04","ATTGATCA");
            variableDomains.put("Domain-03-09-05","GGTTGCGG");
            variableDomains.put("Domain-03-09-06","TTTACGTG");
            variableDomains.put("Domain-03-09-07","CCCGGTGG");
            variableDomains.put("Domain-03-09-08","TCTGTTCC");
            variableDomains.put("Domain-03-09-09","GTTGTTCC");
            variableDomains.put("Domain-03-09-10","GGGTGTCA");
            variableDomains.put("Domain-03-10-02","GTTTTGTG");
            variableDomains.put("Domain-03-10-03","TGCCAATG");
            variableDomains.put("Domain-03-10-04","CGCGACCA");
            variableDomains.put("Domain-03-10-05","TCGGTCAA");
            variableDomains.put("Domain-03-10-06","ACCACCTG");
            variableDomains.put("Domain-03-10-07","CTCTGATA");
            variableDomains.put("Domain-03-10-08","CCTCGTGA");
            variableDomains.put("Domain-03-10-09","TGAGCCAA");
            variableDomains.put("Domain-03-10-10","GGTATGCA");
            variableDomains.put("Domain-04-01-01","TACTCTGA");
            variableDomains.put("Domain-04-01-02","GTGTTCAT");
            variableDomains.put("Domain-04-01-03","CCCGCTGC");
            variableDomains.put("Domain-04-01-04","TTCGGTGC");
            variableDomains.put("Domain-04-01-05","AAAAGCCC");
            variableDomains.put("Domain-04-01-06","ATCAGCCC");
            variableDomains.put("Domain-04-01-07","CCCGCAAC");
            variableDomains.put("Domain-04-01-08","ATGCTGTT");
            variableDomains.put("Domain-04-01-09","GGCTTCAT");
            variableDomains.put("Domain-04-02-01","CATAGGTA");
            variableDomains.put("Domain-04-02-02","GACGGGGA");
            variableDomains.put("Domain-04-02-03","CTAACGAT");
            variableDomains.put("Domain-04-02-04","TTTCTCGA");
            variableDomains.put("Domain-04-02-05","AGATTGTA");
            variableDomains.put("Domain-04-02-06","CGAAGTAA");
            variableDomains.put("Domain-04-02-07","ATCAGTTA");
            variableDomains.put("Domain-04-02-08","TTTCTCCT");
            variableDomains.put("Domain-04-02-09","GTCCAACA");
            variableDomains.put("Domain-04-02-10","GTAAGCGT");
            variableDomains.put("Domain-04-03-01","CTAATCCC");
            variableDomains.put("Domain-04-03-02","GGTTTGGA");
            variableDomains.put("Domain-04-03-03","AAATTGTG");
            variableDomains.put("Domain-04-03-04","ATTGTAGG");
            variableDomains.put("Domain-04-03-05","AGCTTTAT");
            variableDomains.put("Domain-04-03-06","CATGGGCA");
            variableDomains.put("Domain-04-03-07","GTGACACG");
            variableDomains.put("Domain-04-03-08","AGCTGCAC");
            variableDomains.put("Domain-04-03-09","ATCCGAAT");
            variableDomains.put("Domain-04-03-10","ACCTCGTC");
            variableDomains.put("Domain-04-04-01","CGAATCGC");
            variableDomains.put("Domain-04-04-02","CATGTAGC");
            variableDomains.put("Domain-04-04-03","TCGTACAG");
            variableDomains.put("Domain-04-04-04","ATGAGTCC");
            variableDomains.put("Domain-04-04-05","TATTTGAC");
            variableDomains.put("Domain-04-04-06","TGCGTGCT");
            variableDomains.put("Domain-04-04-07","TGTGGGCT");
            variableDomains.put("Domain-04-04-08","ACTTGACA");
            variableDomains.put("Domain-04-04-09","CTAGGACC");
            variableDomains.put("Domain-04-04-10","GTTGCAGA");
            variableDomains.put("Domain-04-05-01","TCCAGAAT");
            variableDomains.put("Domain-04-05-02","CGGACTGC");
            variableDomains.put("Domain-04-05-03","ATGTTGGG");
            variableDomains.put("Domain-04-05-04","TACGTGCT");
            variableDomains.put("Domain-04-05-05","GAGATAAT");
            variableDomains.put("Domain-04-05-06","AGTTGAAA");
            variableDomains.put("Domain-04-05-07","TCTTGCCA");
            variableDomains.put("Domain-04-05-08","TGTATAAC");
            variableDomains.put("Domain-04-05-09","GGTCCGGC");
            variableDomains.put("Domain-04-05-10","AAAGGATA");
            variableDomains.put("Domain-04-06-01","CGTTACTG");
            variableDomains.put("Domain-04-06-02","AAAAGCGA");
            variableDomains.put("Domain-04-06-03","TACTGGAG");
            variableDomains.put("Domain-04-06-04","TTGCCATT");
            variableDomains.put("Domain-04-06-05","GATGAACA");
            variableDomains.put("Domain-04-06-06","GGTCACCC");
            variableDomains.put("Domain-04-06-07","ACCATTGT");
            variableDomains.put("Domain-04-06-08","ATCTTTTG");
            variableDomains.put("Domain-04-06-09","CAGTGCGG");
            variableDomains.put("Domain-04-06-10","GAATCTGA");
            variableDomains.put("Domain-04-07-01","CTCGGCAT");
            variableDomains.put("Domain-04-07-02","AAGTGTTA");
            variableDomains.put("Domain-04-07-03","GGTCTCGA");
            variableDomains.put("Domain-04-07-04","ATTCAGAA");
            variableDomains.put("Domain-04-07-05","CGCGGGCT");
            variableDomains.put("Domain-04-07-06","CATTCTAT");
            variableDomains.put("Domain-04-07-07","CTATTGAG");
            variableDomains.put("Domain-04-07-08","CTCCTACG");
            variableDomains.put("Domain-04-07-09","TTGACCTA");
            variableDomains.put("Domain-04-07-10","CGACAGGA");
            variableDomains.put("Domain-04-08-01","CTGCTGTA");
            variableDomains.put("Domain-04-08-02","AGCTACGC");
            variableDomains.put("Domain-04-08-03","GGGGACTC");
            variableDomains.put("Domain-04-08-04","GAAGAATA");
            variableDomains.put("Domain-04-08-05","CTGAATGG");
            variableDomains.put("Domain-04-08-06","TTCACAGG");
            variableDomains.put("Domain-04-08-07","ACTCGTCG");
            variableDomains.put("Domain-04-08-08","AACGGCAT");
            variableDomains.put("Domain-04-08-09","AGACATAG");
            variableDomains.put("Domain-04-08-10","TTCTGAGG");
            variableDomains.put("Domain-04-09-01","ATGTGTAC");
            variableDomains.put("Domain-04-09-02","TCTCTATC");
            variableDomains.put("Domain-04-09-03","ACTGTCCC");
            variableDomains.put("Domain-04-09-04","CCACTAAC");
            variableDomains.put("Domain-04-09-05","TGGCACCC");
            variableDomains.put("Domain-04-09-06","TCCGGGAT");
            variableDomains.put("Domain-04-09-07","TCTTGTAT");
            variableDomains.put("Domain-04-09-08","TTTAGGGA");
            variableDomains.put("Domain-04-09-09","TGTCCGTG");
            variableDomains.put("Domain-04-09-10","AGCAATAT");
            variableDomains.put("Domain-04-10-01","GATTCATA");
            variableDomains.put("Domain-04-10-02","CAGACACG");
            variableDomains.put("Domain-04-10-03","TCTTATAG");
            variableDomains.put("Domain-04-10-04","CTACTCCA");
            variableDomains.put("Domain-04-10-05","CACTTGAC");
            variableDomains.put("Domain-04-10-06","GTATAGCC");
            variableDomains.put("Domain-04-10-07","GTTACGAC");
            variableDomains.put("Domain-04-10-08","TCGGTCGC");
            variableDomains.put("Domain-04-10-09","AGACGCCT");
            variableDomains.put("Domain-05-01-02","TTAGCTGT");
            variableDomains.put("Domain-05-01-03","ACAGGCGG");
            variableDomains.put("Domain-05-01-04","AACGCTTA");
            variableDomains.put("Domain-05-01-05","CCATATCC");
            variableDomains.put("Domain-05-01-06","AGCTGGAA");
            variableDomains.put("Domain-05-01-07","TCAGAAAC");
            variableDomains.put("Domain-05-01-08","ACCGGAAC");
            variableDomains.put("Domain-05-01-09","TATGATTG");
            variableDomains.put("Domain-05-01-10","CGTCCCAC");
            variableDomains.put("Domain-05-02-01","GCGTATCC");
            variableDomains.put("Domain-05-02-02","TCAAGTTC");
            variableDomains.put("Domain-05-02-03","ATCATGGT");
            variableDomains.put("Domain-05-02-04","TATGCGAC");
            variableDomains.put("Domain-05-02-05","TATCCCAA");
            variableDomains.put("Domain-05-02-06","GATCGTCA");
            variableDomains.put("Domain-05-02-07","CGCAGGGT");
            variableDomains.put("Domain-05-02-08","AGCATAGC");
            variableDomains.put("Domain-05-02-09","AGGTAGAG");
            variableDomains.put("Domain-05-02-10","AGTAATAC");
            variableDomains.put("Domain-05-03-01","AATGATTA");
            variableDomains.put("Domain-05-03-02","AGTGCTCC");
            variableDomains.put("Domain-05-03-03","CGAATCAA");
            variableDomains.put("Domain-05-03-04","ATCACATA");
            variableDomains.put("Domain-05-03-05","ACTGTACG");
            variableDomains.put("Domain-05-03-06","AACCAACC");
            variableDomains.put("Domain-05-03-07","ATATCAAG");
            variableDomains.put("Domain-05-03-08","TGAGGGAC");
            variableDomains.put("Domain-05-03-09","CATATATT");
            variableDomains.put("Domain-05-03-10","ACTTGGTC");
            variableDomains.put("Domain-05-04-01","GCGAAAAT");
            variableDomains.put("Domain-05-04-02","CGTTGCGA");
            variableDomains.put("Domain-05-04-03","AGGACGAT");
            variableDomains.put("Domain-05-04-04","CGAACGAG");
            variableDomains.put("Domain-05-04-05","GGTGCTAC");
            variableDomains.put("Domain-05-04-06","GCATGCCG");
            variableDomains.put("Domain-05-04-07","GGTCTAAA");
            variableDomains.put("Domain-05-04-08","TTTAACGC");
            variableDomains.put("Domain-05-04-09","CTGCCCAG");
            variableDomains.put("Domain-05-04-10","GCTAATCA");
            variableDomains.put("Domain-05-05-01","AGACACTA");
            variableDomains.put("Domain-05-05-02","ATCAAGTC");
            variableDomains.put("Domain-05-05-03","CGTCACTT");
            variableDomains.put("Domain-05-05-04","TCCTCAGC");
            variableDomains.put("Domain-05-05-05","GCTTCTCG");
            variableDomains.put("Domain-05-05-06","GTATAGAT");
            variableDomains.put("Domain-05-05-07","GCCTTGTC");
            variableDomains.put("Domain-05-05-08","CGCTTCAG");
            variableDomains.put("Domain-05-05-09","GAGGAGCG");
            variableDomains.put("Domain-05-05-10","GGGAATTA");
            variableDomains.put("Domain-05-06-01","TATGCCCT");
            variableDomains.put("Domain-05-06-02","CGAAAACA");
            variableDomains.put("Domain-05-06-03","CTAGGTGG");
            variableDomains.put("Domain-05-06-04","ACGAGCCA");
            variableDomains.put("Domain-05-06-05","ACCCATCC");
            variableDomains.put("Domain-05-06-06","GACACCCG");
            variableDomains.put("Domain-05-06-07","CCTCAAGC");
            variableDomains.put("Domain-05-06-08","CAGTTTTC");
            variableDomains.put("Domain-05-06-09","CACAACTT");
            variableDomains.put("Domain-05-06-10","CATGATAA");
            variableDomains.put("Domain-05-07-01","AGTCTACG");
            variableDomains.put("Domain-05-07-02","TCACATAA");
            variableDomains.put("Domain-05-07-03","AAGAGCAA");
            variableDomains.put("Domain-05-07-04","GGACGTCT");
            variableDomains.put("Domain-05-07-05","CTGAAGGA");
            variableDomains.put("Domain-05-07-06","TCCGCCTA");
            variableDomains.put("Domain-05-07-07","AGGGTTCA");
            variableDomains.put("Domain-05-07-08","TACTATCG");
            variableDomains.put("Domain-05-07-09","TAGGCAAG");
            variableDomains.put("Domain-05-07-10","TCGTGCCC");
            variableDomains.put("Domain-05-08-01","GACTCGAG");
            variableDomains.put("Domain-05-08-02","CGAAGGGG");
            variableDomains.put("Domain-05-08-03","TTTAAAGA");
            variableDomains.put("Domain-05-08-04","GTCCCACG");
            variableDomains.put("Domain-05-08-05","ATTCCACG");
            variableDomains.put("Domain-05-08-06","TCGCATCT");
            variableDomains.put("Domain-05-08-07","TTTGTACG");
            variableDomains.put("Domain-05-08-08","CCCTTAGC");
            variableDomains.put("Domain-05-08-09","TTTTGCAT");
            variableDomains.put("Domain-05-08-10","GCAGGTAA");
            variableDomains.put("Domain-05-09-01","AAATACGA");
            variableDomains.put("Domain-05-09-02","GATGCCCG");
            variableDomains.put("Domain-05-09-03","ATGTTCCG");
            variableDomains.put("Domain-05-09-04","GCACGATG");
            variableDomains.put("Domain-05-09-05","GCGGCGAA");
            variableDomains.put("Domain-05-09-06","GTCGTTTT");
            variableDomains.put("Domain-05-09-07","CTGCTGAA");
            variableDomains.put("Domain-05-09-08","CCTTACTC");
            variableDomains.put("Domain-05-09-09","GCCAAAAT");
            variableDomains.put("Domain-05-09-10","GGAACGGG");
            variableDomains.put("Domain-05-10-02","GATTGACT");
            variableDomains.put("Domain-05-10-03","TCCCCGGA");
            variableDomains.put("Domain-05-10-04","AGGTACAC");
            variableDomains.put("Domain-05-10-05","GAGCTTGC");
            variableDomains.put("Domain-05-10-06","TATACCCG");
            variableDomains.put("Domain-05-10-07","GGAGCGTA");
            variableDomains.put("Domain-05-10-08","CGCAGCAC");
            variableDomains.put("Domain-05-10-09","TTATGGAG");
            variableDomains.put("Domain-05-10-10","ATTAGGCA");
            variableDomains.put("Domain-06-01-01","CTCCCGGT");
            variableDomains.put("Domain-06-01-02","TCTGATGC");
            variableDomains.put("Domain-06-01-03","TCGCGATC");
            variableDomains.put("Domain-06-01-04","GTCAGTGT");
            variableDomains.put("Domain-06-01-05","ACCCTTTT");
            variableDomains.put("Domain-06-01-06","GTGATGCC");
            variableDomains.put("Domain-06-01-07","CTAGAAAT");
            variableDomains.put("Domain-06-01-08","CGGCTCTG");
            variableDomains.put("Domain-06-01-09","AGGTCAGG");
            variableDomains.put("Domain-06-02-01","TCACATTA");
            variableDomains.put("Domain-06-02-02","CTAAGCGT");
            variableDomains.put("Domain-06-02-03","TCATCCGG");
            variableDomains.put("Domain-06-02-04","GTTATGAA");
            variableDomains.put("Domain-06-02-05","GGCGCATA");
            variableDomains.put("Domain-06-02-06","CGATATCC");
            variableDomains.put("Domain-06-02-07","CCTATCTT");
            variableDomains.put("Domain-06-02-08","GTCACAGC");
            variableDomains.put("Domain-06-02-09","AGCTGTTC");
            variableDomains.put("Domain-06-02-10","TAGAGCAG");
            variableDomains.put("Domain-06-03-01","GCCGATCT");
            variableDomains.put("Domain-06-03-02","AGTGGGCG");
            variableDomains.put("Domain-06-03-03","CTATGAAC");
            variableDomains.put("Domain-06-03-04","CTTAGTTA");
            variableDomains.put("Domain-06-03-05","TGGGGCAC");
            variableDomains.put("Domain-06-03-06","ATGGGCTG");
            variableDomains.put("Domain-06-03-07","TACCCACA");
            variableDomains.put("Domain-06-03-08","GGTGTACC");
            variableDomains.put("Domain-06-03-09","TCACTTGC");
            variableDomains.put("Domain-06-03-10","TTACATGT");
            variableDomains.put("Domain-06-04-01","TTCCTTTT");
            variableDomains.put("Domain-06-04-02","TTATGAGA");
            variableDomains.put("Domain-06-04-03","CGTCGTCT");
            variableDomains.put("Domain-06-04-04","GATCTCCT");
            variableDomains.put("Domain-06-04-05","TGGATATC");
            variableDomains.put("Domain-06-04-06","CGGTACAT");
            variableDomains.put("Domain-06-04-07","TCAAGCTG");
            variableDomains.put("Domain-06-04-08","CGCAAGAC");
            variableDomains.put("Domain-06-04-09","CCCCAAGT");
            variableDomains.put("Domain-06-04-10","ACTAAGAT");
            variableDomains.put("Domain-06-05-01","GGTCCGGG");
            variableDomains.put("Domain-06-05-02","AACGGTTT");
            variableDomains.put("Domain-06-05-03","ATGGTTTC");
            variableDomains.put("Domain-06-05-04","TATTCTAT");
            variableDomains.put("Domain-06-05-05","TAGGTCAC");
            variableDomains.put("Domain-06-05-06","TCACTGTT");
            variableDomains.put("Domain-06-05-07","GCTATTCG");
            variableDomains.put("Domain-06-05-08","GTTCCGCG");
            variableDomains.put("Domain-06-05-09","TTTAAACC");
            variableDomains.put("Domain-06-05-10","TATGAATT");
            variableDomains.put("Domain-06-06-01","AAGCCTGA");
            variableDomains.put("Domain-06-06-02","CTCCGTCA");
            variableDomains.put("Domain-06-06-03","AGGAGGTG");
            variableDomains.put("Domain-06-06-04","GTTAGGGT");
            variableDomains.put("Domain-06-06-05","CTCCCACA");
            variableDomains.put("Domain-06-06-06","GATCATTA");
            variableDomains.put("Domain-06-06-07","GGACTATT");
            variableDomains.put("Domain-06-06-08","AAGAAATG");
            variableDomains.put("Domain-06-06-09","AGTAATTG");
            variableDomains.put("Domain-06-06-10","ATTTGTAC");
            variableDomains.put("Domain-06-07-01","GTTCCCCT");
            variableDomains.put("Domain-06-07-02","AGCTCTAG");
            variableDomains.put("Domain-06-07-03","ACTCGCCG");
            variableDomains.put("Domain-06-07-04","AAAACACT");
            variableDomains.put("Domain-06-07-05","ATGCTGGG");
            variableDomains.put("Domain-06-07-06","ATGGTACA");
            variableDomains.put("Domain-06-07-07","TATCAAAG");
            variableDomains.put("Domain-06-07-08","CTCATGAT");
            variableDomains.put("Domain-06-07-09","TTTTTTGT");
            variableDomains.put("Domain-06-07-10","GGGCGTAA");
            variableDomains.put("Domain-06-08-01","CACTCCAA");
            variableDomains.put("Domain-06-08-02","ATGAACAA");
            variableDomains.put("Domain-06-08-03","ACGGGACA");
            variableDomains.put("Domain-06-08-04","GTTAGGGC");
            variableDomains.put("Domain-06-08-05","ACATTACT");
            variableDomains.put("Domain-06-08-06","CTAGTGCC");
            variableDomains.put("Domain-06-08-07","AGTAACGC");
            variableDomains.put("Domain-06-08-08","GACCCGCT");
            variableDomains.put("Domain-06-08-09","CATACCGT");
            variableDomains.put("Domain-06-08-10","GAAAGAAG");
            variableDomains.put("Domain-06-09-01","TTGCCCTT");
            variableDomains.put("Domain-06-09-02","GTCCAAGT");
            variableDomains.put("Domain-06-09-03","AAAGTGAG");
            variableDomains.put("Domain-06-09-04","TGTGTATG");
            variableDomains.put("Domain-06-09-05","CCACAATG");
            variableDomains.put("Domain-06-09-06","CCGTCACG");
            variableDomains.put("Domain-06-09-07","TGAATCTT");
            variableDomains.put("Domain-06-09-08","CTCAGTTT");
            variableDomains.put("Domain-06-09-09","TAAGACCT");
            variableDomains.put("Domain-06-09-10","ACCTCTTC");
            variableDomains.put("Domain-06-10-01","AACATGGT");
            variableDomains.put("Domain-06-10-02","GAAATTGT");
            variableDomains.put("Domain-06-10-03","CAGACTAC");
            variableDomains.put("Domain-06-10-04","TAGGGTGA");
            variableDomains.put("Domain-06-10-05","TTGTCTTA");
            variableDomains.put("Domain-06-10-06","GTAGAACA");
            variableDomains.put("Domain-06-10-07","CAGTATTT");
            variableDomains.put("Domain-06-10-08","CCCACGGT");
            variableDomains.put("Domain-06-10-09","TCATGGTA");
            variableDomains.put("Domain-07-01-02","TGATCGCA");
            variableDomains.put("Domain-07-01-03","GAGGGAAC");
            variableDomains.put("Domain-07-01-04","TAGCTAGG");
            variableDomains.put("Domain-07-01-05","CACCAGAA");
            variableDomains.put("Domain-07-01-06","CCAAAACT");
            variableDomains.put("Domain-07-01-07","CCAGGTCA");
            variableDomains.put("Domain-07-01-08","TATAATGG");
            variableDomains.put("Domain-07-01-09","AGCTTGGG");
            variableDomains.put("Domain-07-01-10","TAGCATAA");
            variableDomains.put("Domain-07-02-01","GAAGGAGT");
            variableDomains.put("Domain-07-02-02","CTCACTAA");
            variableDomains.put("Domain-07-02-03","GTTTCCTT");
            variableDomains.put("Domain-07-02-04","TAACTCCA");
            variableDomains.put("Domain-07-02-05","GATGTCCG");
            variableDomains.put("Domain-07-02-06","GATGTAAG");
            variableDomains.put("Domain-07-02-07","GCCCCCTA");
            variableDomains.put("Domain-07-02-08","GTTCAAAC");
            variableDomains.put("Domain-07-02-09","CTGTTTAC");
            variableDomains.put("Domain-07-02-10","TGAGAATT");
            variableDomains.put("Domain-07-03-01","TGGTGGTT");
            variableDomains.put("Domain-07-03-02","ACATCCTC");
            variableDomains.put("Domain-07-03-03","CTAATGAA");
            variableDomains.put("Domain-07-03-04","GGGCGGAA");
            variableDomains.put("Domain-07-03-05","CGACCATG");
            variableDomains.put("Domain-07-03-06","TTCTACTG");
            variableDomains.put("Domain-07-03-07","CTCGGCCC");
            variableDomains.put("Domain-07-03-08","CGCTGGGC");
            variableDomains.put("Domain-07-03-09","AATAAGGA");
            variableDomains.put("Domain-07-03-10","GGCGATCG");
            variableDomains.put("Domain-07-04-01","TTACTTGC");
            variableDomains.put("Domain-07-04-02","TCCCAAGT");
            variableDomains.put("Domain-07-04-03","TTAGGATC");
            variableDomains.put("Domain-07-04-04","TCATGTGG");
            variableDomains.put("Domain-07-04-05","ACCGCTCT");
            variableDomains.put("Domain-07-04-06","CGTAGGCT");
            variableDomains.put("Domain-07-04-07","TCCGTGCA");
            variableDomains.put("Domain-07-04-08","TCGTTTAC");
            variableDomains.put("Domain-07-04-09","TAGGTTTC");
            variableDomains.put("Domain-07-04-10","AAGCAAGA");
            variableDomains.put("Domain-07-05-01","GAGGTGGT");
            variableDomains.put("Domain-07-05-02","CGATGTCA");
            variableDomains.put("Domain-07-05-03","ACCCGAGA");
            variableDomains.put("Domain-07-05-04","CGAGCGGG");
            variableDomains.put("Domain-07-05-05","CCCATGGA");
            variableDomains.put("Domain-07-05-06","ATTCACCA");
            variableDomains.put("Domain-07-05-07","GCCTGTGA");
            variableDomains.put("Domain-07-05-08","GAACTACG");
            variableDomains.put("Domain-07-05-09","ACCAGTTC");
            variableDomains.put("Domain-07-05-10","AGATCACC");
            variableDomains.put("Domain-07-06-01","CAGCTCCA");
            variableDomains.put("Domain-07-06-02","CCATCAGA");
            variableDomains.put("Domain-07-06-03","ATCTCAGC");
            variableDomains.put("Domain-07-06-04","AAATGTTG");
            variableDomains.put("Domain-07-06-05","TATCTCTT");
            variableDomains.put("Domain-07-06-06","TAGCGAGT");
            variableDomains.put("Domain-07-06-07","GTCAACTT");
            variableDomains.put("Domain-07-06-08","CAGGATCA");
            variableDomains.put("Domain-07-06-09","CGTACCTT");
            variableDomains.put("Domain-07-06-10","ATCCGAAT");
            variableDomains.put("Domain-07-07-01","TAGGTGGT");
            variableDomains.put("Domain-07-07-02","TGTTCTTA");
            variableDomains.put("Domain-07-07-03","CCTAGAAC");
            variableDomains.put("Domain-07-07-04","GAGCGGGG");
            variableDomains.put("Domain-07-07-05","TGGTCGGT");
            variableDomains.put("Domain-07-07-06","AGGCGCTA");
            variableDomains.put("Domain-07-07-07","TGGGAGAA");
            variableDomains.put("Domain-07-07-08","AATGGATA");
            variableDomains.put("Domain-07-07-09","GGTATTTT");
            variableDomains.put("Domain-07-07-10","TTCGCCGG");
            variableDomains.put("Domain-07-08-01","TGACAGGT");
            variableDomains.put("Domain-07-08-02","TTGTCGGG");
            variableDomains.put("Domain-07-08-03","GGCAGCAG");
            variableDomains.put("Domain-07-08-04","CCTGGGTC");
            variableDomains.put("Domain-07-08-05","TAGGTTAT");
            variableDomains.put("Domain-07-08-06","GCCCGCGC");
            variableDomains.put("Domain-07-08-07","TGACTCTT");
            variableDomains.put("Domain-07-08-08","GTATGTGA");
            variableDomains.put("Domain-07-08-09","CAGCTGGA");
            variableDomains.put("Domain-07-08-10","GTATTCCA");
            variableDomains.put("Domain-07-09-01","GCGGATGC");
            variableDomains.put("Domain-07-09-02","TCGCATGG");
            variableDomains.put("Domain-07-09-03","GCGCCAGA");
            variableDomains.put("Domain-07-09-04","CGGCTTAG");
            variableDomains.put("Domain-07-09-05","GGCGGATA");
            variableDomains.put("Domain-07-09-06","TATCTCGC");
            variableDomains.put("Domain-07-09-07","CGTCCTGT");
            variableDomains.put("Domain-07-09-08","ATGTTCTC");
            variableDomains.put("Domain-07-09-09","CAGAGATG");
            variableDomains.put("Domain-07-09-10","CCTCGACG");
            variableDomains.put("Domain-07-10-02","CGCAACAA");
            variableDomains.put("Domain-07-10-03","GCCTCGTG");
            variableDomains.put("Domain-07-10-04","GCTGCCGA");
            variableDomains.put("Domain-07-10-05","TTGCTAGG");
            variableDomains.put("Domain-07-10-06","CGCATCTA");
            variableDomains.put("Domain-07-10-07","ACTACACC");
            variableDomains.put("Domain-07-10-08","TTGTGTTG");
            variableDomains.put("Domain-07-10-09","TTAGGTAA");
            variableDomains.put("Domain-07-10-10","CGATGTTA");
            variableDomains.put("Domain-08-01-01","GGGGATGA");
            variableDomains.put("Domain-08-01-02","GGAAGGAT");
            variableDomains.put("Domain-08-01-03","AACATCTC");
            variableDomains.put("Domain-08-01-04","CAGTCTTT");
            variableDomains.put("Domain-08-01-05","TGCGAGAT");
            variableDomains.put("Domain-08-01-06","GCGTAAAG");
            variableDomains.put("Domain-08-01-07","GCTTGAAC");
            variableDomains.put("Domain-08-01-08","GCCGACTC");
            variableDomains.put("Domain-08-01-09","CTGACAGA");
            variableDomains.put("Domain-08-02-01","AACAGTCC");
            variableDomains.put("Domain-08-02-02","CTACATAG");
            variableDomains.put("Domain-08-02-03","GATAGCTG");
            variableDomains.put("Domain-08-02-04","CCATATTC");
            variableDomains.put("Domain-08-02-05","GACAGGGA");
            variableDomains.put("Domain-08-02-06","TGTCGAGC");
            variableDomains.put("Domain-08-02-07","GGTCAGAA");
            variableDomains.put("Domain-08-02-08","AAAGCTCA");
            variableDomains.put("Domain-08-02-09","CCCCCAAG");
            variableDomains.put("Domain-08-02-10","TGATATAC");
            variableDomains.put("Domain-08-03-01","TCTAGCAG");
            variableDomains.put("Domain-08-03-02","GACCAGAT");
            variableDomains.put("Domain-08-03-03","ATTGAAAG");
            variableDomains.put("Domain-08-03-04","CTTGACAC");
            variableDomains.put("Domain-08-03-05","GGAAGTTC");
            variableDomains.put("Domain-08-03-06","ACAGAGCT");
            variableDomains.put("Domain-08-03-07","TCCTATGA");
            variableDomains.put("Domain-08-03-08","TCGTATGA");
            variableDomains.put("Domain-08-03-09","CAAGAACT");
            variableDomains.put("Domain-08-03-10","GTACCGCC");
            variableDomains.put("Domain-08-04-01","GCTCGACC");
            variableDomains.put("Domain-08-04-02","GCTCCACT");
            variableDomains.put("Domain-08-04-03","CAGAAACT");
            variableDomains.put("Domain-08-04-04","GTAGACCT");
            variableDomains.put("Domain-08-04-05","GAGGTAGC");
            variableDomains.put("Domain-08-04-06","CGATACGC");
            variableDomains.put("Domain-08-04-07","ACTCTCGT");
            variableDomains.put("Domain-08-04-08","GCTGGCAT");
            variableDomains.put("Domain-08-04-09","CGAGATGT");
            variableDomains.put("Domain-08-04-10","GAAAGGTG");
            variableDomains.put("Domain-08-05-01","TTGCCACC");
            variableDomains.put("Domain-08-05-02","ATACGACA");
            variableDomains.put("Domain-08-05-03","AATGGGTA");
            variableDomains.put("Domain-08-05-04","GCGCCGCA");
            variableDomains.put("Domain-08-05-05","CCTGCGAA");
            variableDomains.put("Domain-08-05-06","ACCGAGGA");
            variableDomains.put("Domain-08-05-07","AGGGTGTA");
            variableDomains.put("Domain-08-05-08","AGCTCGTA");
            variableDomains.put("Domain-08-05-09","AGACCTGT");
            variableDomains.put("Domain-08-05-10","GCTTCGGT");
            variableDomains.put("Domain-08-06-01","CCCTCCAC");
            variableDomains.put("Domain-08-06-02","AAGTTATT");
            variableDomains.put("Domain-08-06-03","ACCAATCA");
            variableDomains.put("Domain-08-06-04","TTAGTGTA");
            variableDomains.put("Domain-08-06-05","GATAATAC");
            variableDomains.put("Domain-08-06-06","GCGTCAAT");
            variableDomains.put("Domain-08-06-07","TTCTGCTA");
            variableDomains.put("Domain-08-06-08","TAATTTGC");
            variableDomains.put("Domain-08-06-09","CTTCGTCA");
            variableDomains.put("Domain-08-06-10","AATACCGT");
            variableDomains.put("Domain-08-07-01","AGACAATG");
            variableDomains.put("Domain-08-07-02","TCATACAG");
            variableDomains.put("Domain-08-07-03","ATCTATGT");
            variableDomains.put("Domain-08-07-04","TGCTGTTA");
            variableDomains.put("Domain-08-07-05","GGTCGGCC");
            variableDomains.put("Domain-08-07-06","TAAGGTGG");
            variableDomains.put("Domain-08-07-07","TTACGAGT");
            variableDomains.put("Domain-08-07-08","TAGGGTAT");
            variableDomains.put("Domain-08-07-09","TTGTCGTT");
            variableDomains.put("Domain-08-07-10","TAATACGA");
            variableDomains.put("Domain-08-08-01","GGTCAGAC");
            variableDomains.put("Domain-08-08-02","CTTCACAT");
            variableDomains.put("Domain-08-08-03","CAAAGGGC");
            variableDomains.put("Domain-08-08-04","GGGTTCAC");
            variableDomains.put("Domain-08-08-05","AGGATGGC");
            variableDomains.put("Domain-08-08-06","ACCCGCTT");
            variableDomains.put("Domain-08-08-07","TTTACGCT");
            variableDomains.put("Domain-08-08-08","GTCTTGAC");
            variableDomains.put("Domain-08-08-09","GTGGCGCT");
            variableDomains.put("Domain-08-08-10","GTCCCCAA");
            variableDomains.put("Domain-08-09-01","CAAGGACG");
            variableDomains.put("Domain-08-09-02","AAGCATCG");
            variableDomains.put("Domain-08-09-03","TTGCCACA");
            variableDomains.put("Domain-08-09-04","TTAAGATG");
            variableDomains.put("Domain-08-09-05","CGACCGTT");
            variableDomains.put("Domain-08-09-06","CCTCATGT");
            variableDomains.put("Domain-08-09-07","TGGCTGGT");
            variableDomains.put("Domain-08-09-08","AGAGTTCT");
            variableDomains.put("Domain-08-09-09","TGATGTCC");
            variableDomains.put("Domain-08-09-10","TCATCGTA");
            variableDomains.put("Domain-08-10-01","CATCACGG");
            variableDomains.put("Domain-08-10-02","AGACTTCG");
            variableDomains.put("Domain-08-10-03","CGCCGTGT");
            variableDomains.put("Domain-08-10-04","TCAGCGAT");
            variableDomains.put("Domain-08-10-05","ATCCCCTC");
            variableDomains.put("Domain-08-10-06","AGCATACC");
            variableDomains.put("Domain-08-10-07","ATGAATCC");
            variableDomains.put("Domain-08-10-08","TTAACTAC");
            variableDomains.put("Domain-08-10-09","CGATAGAA");
            variableDomains.put("Domain-09-01-02","ACGACTGA");
            variableDomains.put("Domain-09-01-03","AGATGTTC");
            variableDomains.put("Domain-09-01-04","TTTGGTTG");
            variableDomains.put("Domain-09-01-05","GCGGGCCG");
            variableDomains.put("Domain-09-01-06","CAAATTAA");
            variableDomains.put("Domain-09-01-07","ATAATAGT");
            variableDomains.put("Domain-09-01-08","CTGGCTAT");
            variableDomains.put("Domain-09-01-09","ATTACCGT");
            variableDomains.put("Domain-09-01-10","CGGGGGTG");
            variableDomains.put("Domain-09-02-01","TCGTTCGA");
            variableDomains.put("Domain-09-02-02","ACGACTCG");
            variableDomains.put("Domain-09-02-03","AACCTCGT");
            variableDomains.put("Domain-09-02-04","TGACTTGG");
            variableDomains.put("Domain-09-02-05","GCCCCTCG");
            variableDomains.put("Domain-09-02-06","AGGAAACT");
            variableDomains.put("Domain-09-02-07","CAGAAGTG");
            variableDomains.put("Domain-09-02-08","CCAGCGAC");
            variableDomains.put("Domain-09-02-09","CTAATCAC");
            variableDomains.put("Domain-09-02-10","CAGTAGTT");
            variableDomains.put("Domain-09-03-01","GCGGCCAT");
            variableDomains.put("Domain-09-03-02","GTGGCTTA");
            variableDomains.put("Domain-09-03-03","TACTAAAA");
            variableDomains.put("Domain-09-03-04","AACACCCA");
            variableDomains.put("Domain-09-03-05","GGAGGCGG");
            variableDomains.put("Domain-09-03-06","GGTAGTCA");
            variableDomains.put("Domain-09-03-07","TAGTTTGA");
            variableDomains.put("Domain-09-03-08","AATACAGC");
            variableDomains.put("Domain-09-03-09","TTTTTGTC");
            variableDomains.put("Domain-09-03-10","CAGATTTG");
            variableDomains.put("Domain-09-04-01","CCCCCGCA");
            variableDomains.put("Domain-09-04-02","TATACTCT");
            variableDomains.put("Domain-09-04-03","GATGGCCG");
            variableDomains.put("Domain-09-04-04","GTAGTGGC");
            variableDomains.put("Domain-09-04-05","GATATTCA");
            variableDomains.put("Domain-09-04-06","CGGCAATC");
            variableDomains.put("Domain-09-04-07","TAAATGGT");
            variableDomains.put("Domain-09-04-08","GAACCAGA");
            variableDomains.put("Domain-09-04-09","CCCACTGT");
            variableDomains.put("Domain-09-04-10","TCAGCCAA");
            variableDomains.put("Domain-09-05-01","AGCCGAAC");
            variableDomains.put("Domain-09-05-02","CCCTTGTG");
            variableDomains.put("Domain-09-05-03","TCACAGTG");
            variableDomains.put("Domain-09-05-04","ATTTCCAC");
            variableDomains.put("Domain-09-05-05","CCCCGGAA");
            variableDomains.put("Domain-09-05-06","TAAATCAA");
            variableDomains.put("Domain-09-05-07","GGAGAATC");
            variableDomains.put("Domain-09-05-08","ATGGCAGC");
            variableDomains.put("Domain-09-05-09","GCTCTAAA");
            variableDomains.put("Domain-09-05-10","CCGGCCGT");
            variableDomains.put("Domain-09-06-01","GCTCGTAT");
            variableDomains.put("Domain-09-06-02","ACCCAATC");
            variableDomains.put("Domain-09-06-03","ATGAAAAC");
            variableDomains.put("Domain-09-06-04","CTACTGGC");
            variableDomains.put("Domain-09-06-05","GCCGGGCT");
            variableDomains.put("Domain-09-06-06","TAATTCGG");
            variableDomains.put("Domain-09-06-07","TGGTGTGT");
            variableDomains.put("Domain-09-06-08","TCATATGG");
            variableDomains.put("Domain-09-06-09","CTTGTACT");
            variableDomains.put("Domain-09-06-10","GGGAATTG");
            variableDomains.put("Domain-09-07-01","GGTTCGTG");
            variableDomains.put("Domain-09-07-02","AACGCATC");
            variableDomains.put("Domain-09-07-03","GCCCGACG");
            variableDomains.put("Domain-09-07-04","GACCTTCG");
            variableDomains.put("Domain-09-07-05","ACCTAATG");
            variableDomains.put("Domain-09-07-06","CTATTATA");
            variableDomains.put("Domain-09-07-07","GATATCGC");
            variableDomains.put("Domain-09-07-08","TGAATGCG");
            variableDomains.put("Domain-09-07-09","ACAGTGCC");
            variableDomains.put("Domain-09-07-10","CACGGCGC");
            variableDomains.put("Domain-09-08-01","ACATTGTA");
            variableDomains.put("Domain-09-08-02","ATATCATC");
            variableDomains.put("Domain-09-08-03","GGTAATCC");
            variableDomains.put("Domain-09-08-04","TAATATGG");
            variableDomains.put("Domain-09-08-05","ACCTGCCA");
            variableDomains.put("Domain-09-08-06","GCATCAGC");
            variableDomains.put("Domain-09-08-07","CCTGCTTC");
            variableDomains.put("Domain-09-08-08","TCTCATGC");
            variableDomains.put("Domain-09-08-09","GGCGCAGA");
            variableDomains.put("Domain-09-08-10","GGACGATA");
            variableDomains.put("Domain-09-09-01","GCGCCCAC");
            variableDomains.put("Domain-09-09-02","AAACCGTT");
            variableDomains.put("Domain-09-09-03","ATATTGTA");
            variableDomains.put("Domain-09-09-04","AGTTATAT");
            variableDomains.put("Domain-09-09-05","ACCTTCAA");
            variableDomains.put("Domain-09-09-06","TTGAACCA");
            variableDomains.put("Domain-09-09-07","GACTCTCT");
            variableDomains.put("Domain-09-09-08","GCAGCCCT");
            variableDomains.put("Domain-09-09-09","CTCAATAA");
            variableDomains.put("Domain-09-09-10","ACCTATCT");
            variableDomains.put("Domain-09-10-02","ATCACGCT");
            variableDomains.put("Domain-09-10-03","GCAGGCGT");
            variableDomains.put("Domain-09-10-04","TGCGTTCG");
            variableDomains.put("Domain-09-10-05","CCCCTCAG");
            variableDomains.put("Domain-09-10-06","CCGCATCG");
            variableDomains.put("Domain-09-10-07","GCGAGGGT");
            variableDomains.put("Domain-09-10-08","CAGCACAA");
            variableDomains.put("Domain-09-10-09","CACAGCAC");
            variableDomains.put("Domain-09-10-10","GTCGTAAT");
            variableDomains.put("Domain-10-01-01","GGGGTCGT");
            variableDomains.put("Domain-10-01-02","GCGGCTGG");
            variableDomains.put("Domain-10-01-03","GCGCAGGG");
            variableDomains.put("Domain-10-01-04","CCGTCGAG");
            variableDomains.put("Domain-10-01-05","AGGATATG");
            variableDomains.put("Domain-10-01-06","GACAAACG");
            variableDomains.put("Domain-10-01-07","GAAGCGTA");
            variableDomains.put("Domain-10-01-08","TAGTCGAT");
            variableDomains.put("Domain-10-01-09","GGAAGGAC");
            variableDomains.put("Domain-10-02-01","GCCGGAGT");
            variableDomains.put("Domain-10-02-02","CTCCTTGG");
            variableDomains.put("Domain-10-02-03","CCCAGTGA");
            variableDomains.put("Domain-10-02-04","CGCTATAC");
            variableDomains.put("Domain-10-02-05","CTAATATA");
            variableDomains.put("Domain-10-02-06","CTTACCCA");
            variableDomains.put("Domain-10-02-07","TCTTTCTC");
            variableDomains.put("Domain-10-02-08","TGCGGTGG");
            variableDomains.put("Domain-10-02-09","CACGCGAG");
            variableDomains.put("Domain-10-02-10","GCACGTCT");
            variableDomains.put("Domain-10-03-01","CAAACATT");
            variableDomains.put("Domain-10-03-02","TGCATTCC");
            variableDomains.put("Domain-10-03-03","ACACCGGC");
            variableDomains.put("Domain-10-03-04","TTAAGACG");
            variableDomains.put("Domain-10-03-05","ACGACTTT");
            variableDomains.put("Domain-10-03-06","AACCACAT");
            variableDomains.put("Domain-10-03-07","CCATTACG");
            variableDomains.put("Domain-10-03-08","ACGCGGAA");
            variableDomains.put("Domain-10-03-09","GGGTATAG");
            variableDomains.put("Domain-10-03-10","CAGAAAGT");
            variableDomains.put("Domain-10-04-01","CCCCGGTA");
            variableDomains.put("Domain-10-04-02","TGAACAGC");
            variableDomains.put("Domain-10-04-03","TAGTCCAC");
            variableDomains.put("Domain-10-04-04","GAAAGCGC");
            variableDomains.put("Domain-10-04-05","CCGCACGT");
            variableDomains.put("Domain-10-04-06","CTTCTCCT");
            variableDomains.put("Domain-10-04-07","CCTACTCT");
            variableDomains.put("Domain-10-04-08","GGCAGTGC");
            variableDomains.put("Domain-10-04-09","GGCGATAC");
            variableDomains.put("Domain-10-04-10","TTGTGTAT");
            variableDomains.put("Domain-10-05-01","TGCTGGGT");
            variableDomains.put("Domain-10-05-02","ATTAGTGT");
            variableDomains.put("Domain-10-05-03","CCGGGTAT");
            variableDomains.put("Domain-10-05-04","GACTCGGG");
            variableDomains.put("Domain-10-05-05","CAGCATTA");
            variableDomains.put("Domain-10-05-06","TCGTCGTG");
            variableDomains.put("Domain-10-05-07","CGGGAATT");
            variableDomains.put("Domain-10-05-08","GCTTTATA");
            variableDomains.put("Domain-10-05-09","GTTTGGAA");
            variableDomains.put("Domain-10-05-10","ACGCTCTG");
            variableDomains.put("Domain-10-06-01","CCGAGATT");
            variableDomains.put("Domain-10-06-02","ATTCCTTA");
            variableDomains.put("Domain-10-06-03","TCTGATAT");
            variableDomains.put("Domain-10-06-04","GAGCACAG");
            variableDomains.put("Domain-10-06-05","CTGGTTTT");
            variableDomains.put("Domain-10-06-06","GCGCAATC");
            variableDomains.put("Domain-10-06-07","CCGTAATC");
            variableDomains.put("Domain-10-06-08","CGGCTTAG");
            variableDomains.put("Domain-10-06-09","TGCCATGA");
            variableDomains.put("Domain-10-06-10","TAAACGAA");
            variableDomains.put("Domain-10-07-01","GGCTCCAA");
            variableDomains.put("Domain-10-07-02","TCCGTCCG");
            variableDomains.put("Domain-10-07-03","AAACTACA");
            variableDomains.put("Domain-10-07-04","CTTAGTGC");
            variableDomains.put("Domain-10-07-05","CGCCTCCG");
            variableDomains.put("Domain-10-07-06","ACCATTAC");
            variableDomains.put("Domain-10-07-07","CGTAGTGG");
            variableDomains.put("Domain-10-07-08","ATGGGACG");
            variableDomains.put("Domain-10-07-09","ATTTTATA");
            variableDomains.put("Domain-10-07-10","TATCGTTC");
            variableDomains.put("Domain-10-08-01","ACTGAAAG");
            variableDomains.put("Domain-10-08-02","GTGAGTGT");
            variableDomains.put("Domain-10-08-03","TATTGAAG");
            variableDomains.put("Domain-10-08-04","AGTTGTAG");
            variableDomains.put("Domain-10-08-05","AGGTCATC");
            variableDomains.put("Domain-10-08-06","CGCAGCCT");
            variableDomains.put("Domain-10-08-07","TTACACAT");
            variableDomains.put("Domain-10-08-08","TGGTGGGC");
            variableDomains.put("Domain-10-08-09","GCTGTGCC");
            variableDomains.put("Domain-10-08-10","TTGGCGAT");
            variableDomains.put("Domain-10-09-01","CTCCATTG");
            variableDomains.put("Domain-10-09-02","TACGCGGG");
            variableDomains.put("Domain-10-09-03","TCGGGACA");
            variableDomains.put("Domain-10-09-04","ACCACACT");
            variableDomains.put("Domain-10-09-05","CTGTTTAA");
            variableDomains.put("Domain-10-09-06","TTCAACTT");
            variableDomains.put("Domain-10-09-07","TCGTCTAC");
            variableDomains.put("Domain-10-09-08","GTAGAGTC");
            variableDomains.put("Domain-10-09-09","CCTGGGAA");
            variableDomains.put("Domain-10-09-10","TTCCTTGA");
            variableDomains.put("Domain-10-10-01","TCGCACGA");
            variableDomains.put("Domain-10-10-02","ATGTACTC");
            variableDomains.put("Domain-10-10-03","CCACGGAA");
            variableDomains.put("Domain-10-10-04","CCCCGCAA");
            variableDomains.put("Domain-10-10-05","TTGTGAAC");
            variableDomains.put("Domain-10-10-06","GCTGGCTA");
            variableDomains.put("Domain-10-10-07","GATCACCC");
            variableDomains.put("Domain-10-10-08","GGCCGTTA");

        }
        Map<String,String[]> oligomerDomains = new TreeMap<>();{
            oligomerDomains.put("Strand-1", new String[] {"Domain-02-01-04","c.Domain-02-01-03","c.Domain-03-01-03","Domain-03-01-04"});
            oligomerDomains.put("Strand-3", new String[] {"Domain-02-01-08","c.Domain-02-01-07","c.Domain-03-01-07","Domain-03-01-08"});
            oligomerDomains.put("Strand-6", new String[] {"Domain-04-01-04","c.Domain-04-01-03","c.Domain-05-01-03","Domain-05-01-04"});
            oligomerDomains.put("Strand-7", new String[] {"Domain-04-01-06","c.Domain-04-01-05","c.Domain-03-01-05","Domain-03-01-06"});
            oligomerDomains.put("Strand-8", new String[] {"Domain-04-01-08","c.Domain-04-01-07","c.Domain-05-01-07","Domain-05-01-08"});
            oligomerDomains.put("Strand-11", new String[] {"Domain-06-01-04","c.Domain-06-01-03","c.Domain-07-01-03","Domain-07-01-04"});
            oligomerDomains.put("Strand-12", new String[] {"Domain-06-01-06","c.Domain-06-01-05","c.Domain-05-01-05","Domain-05-01-06"});
            oligomerDomains.put("Strand-13", new String[] {"Domain-06-01-08","c.Domain-06-01-07","c.Domain-07-01-07","Domain-07-01-08"});
            oligomerDomains.put("Strand-16", new String[] {"Domain-08-01-04","c.Domain-08-01-03","c.Domain-09-01-03","Domain-09-01-04"});
            oligomerDomains.put("Strand-17", new String[] {"Domain-08-01-06","c.Domain-08-01-05","c.Domain-07-01-05","Domain-07-01-06"});
            oligomerDomains.put("Strand-18", new String[] {"Domain-08-01-08","c.Domain-08-01-07","c.Domain-09-01-07","Domain-09-01-08"});
            oligomerDomains.put("Strand-23", new String[] {"Domain-09-02-02","c.Domain-09-02-01","c.Domain-08-02-01","Domain-08-02-02"});
            oligomerDomains.put("Strand-25", new String[] {"Domain-09-02-06","c.Domain-09-02-05","c.Domain-08-02-05","Domain-08-02-06"});
            oligomerDomains.put("Strand-27", new String[] {"Domain-09-02-10","c.Domain-09-02-09","c.Domain-08-02-09","Domain-08-02-10"});
            oligomerDomains.put("Strand-28", new String[] {"Domain-07-02-02","c.Domain-07-02-01","c.Domain-06-02-01","Domain-06-02-02"});
            oligomerDomains.put("Strand-29", new String[] {"Domain-07-02-04","c.Domain-07-02-03","c.Domain-08-02-03","Domain-08-02-04"});
            oligomerDomains.put("Strand-30", new String[] {"Domain-07-02-06","c.Domain-07-02-05","c.Domain-06-02-05","Domain-06-02-06"});
            oligomerDomains.put("Strand-31", new String[] {"Domain-07-02-08","c.Domain-07-02-07","c.Domain-08-02-07","Domain-08-02-08"});
            oligomerDomains.put("Strand-32", new String[] {"Domain-07-02-10","c.Domain-07-02-09","c.Domain-06-02-09","Domain-06-02-10"});
            oligomerDomains.put("Strand-33", new String[] {"Domain-05-02-02","c.Domain-05-02-01","c.Domain-04-02-01","Domain-04-02-02"});
            oligomerDomains.put("Strand-34", new String[] {"Domain-05-02-04","c.Domain-05-02-03","c.Domain-06-02-03","Domain-06-02-04"});
            oligomerDomains.put("Strand-35", new String[] {"Domain-05-02-06","c.Domain-05-02-05","c.Domain-04-02-05","Domain-04-02-06"});
            oligomerDomains.put("Strand-36", new String[] {"Domain-05-02-08","c.Domain-05-02-07","c.Domain-06-02-07","Domain-06-02-08"});
            oligomerDomains.put("Strand-37", new String[] {"Domain-05-02-10","c.Domain-05-02-09","c.Domain-04-02-09","Domain-04-02-10"});
            oligomerDomains.put("Strand-38", new String[] {"Domain-03-02-02","c.Domain-03-02-01","c.Domain-02-02-01","Domain-02-02-02"});
            oligomerDomains.put("Strand-39", new String[] {"Domain-03-02-04","c.Domain-03-02-03","c.Domain-04-02-03","Domain-04-02-04"});
            oligomerDomains.put("Strand-40", new String[] {"Domain-03-02-06","c.Domain-03-02-05","c.Domain-02-02-05","Domain-02-02-06"});
            oligomerDomains.put("Strand-41", new String[] {"Domain-03-02-08","c.Domain-03-02-07","c.Domain-04-02-07","Domain-04-02-08"});
            oligomerDomains.put("Strand-42", new String[] {"Domain-03-02-10","c.Domain-03-02-09","c.Domain-02-02-09","Domain-02-02-10"});
            oligomerDomains.put("Strand-46", new String[] {"Domain-02-03-04","c.Domain-02-03-03","c.Domain-03-03-03","Domain-03-03-04"});
            oligomerDomains.put("Strand-48", new String[] {"Domain-02-03-08","c.Domain-02-03-07","c.Domain-03-03-07","Domain-03-03-08"});
            oligomerDomains.put("Strand-49", new String[] {"Domain-02-03-10","c.Domain-02-03-09","c.Domain-01-03-09","Domain-01-03-10"});
            oligomerDomains.put("Strand-50", new String[] {"Domain-04-03-02","c.Domain-04-03-01","c.Domain-03-03-01","Domain-03-03-02"});
            oligomerDomains.put("Strand-51", new String[] {"Domain-04-03-04","c.Domain-04-03-03","c.Domain-05-03-03","Domain-05-03-04"});
            oligomerDomains.put("Strand-52", new String[] {"Domain-04-03-06","c.Domain-04-03-05","c.Domain-03-03-05","Domain-03-03-06"});
            oligomerDomains.put("Strand-53", new String[] {"Domain-04-03-08","c.Domain-04-03-07","c.Domain-05-03-07","Domain-05-03-08"});
            oligomerDomains.put("Strand-54", new String[] {"Domain-04-03-10","c.Domain-04-03-09","c.Domain-03-03-09","Domain-03-03-10"});
            oligomerDomains.put("Strand-55", new String[] {"Domain-06-03-02","c.Domain-06-03-01","c.Domain-05-03-01","Domain-05-03-02"});
            oligomerDomains.put("Strand-56", new String[] {"Domain-06-03-04","c.Domain-06-03-03","c.Domain-07-03-03","Domain-07-03-04"});
            oligomerDomains.put("Strand-57", new String[] {"Domain-06-03-06","c.Domain-06-03-05","c.Domain-05-03-05","Domain-05-03-06"});
            oligomerDomains.put("Strand-58", new String[] {"Domain-06-03-08","c.Domain-06-03-07","c.Domain-07-03-07","Domain-07-03-08"});
            oligomerDomains.put("Strand-59", new String[] {"Domain-06-03-10","c.Domain-06-03-09","c.Domain-05-03-09","Domain-05-03-10"});
            oligomerDomains.put("Strand-60", new String[] {"Domain-08-03-02","c.Domain-08-03-01","c.Domain-07-03-01","Domain-07-03-02"});
            oligomerDomains.put("Strand-61", new String[] {"Domain-08-03-04","c.Domain-08-03-03","c.Domain-09-03-03","Domain-09-03-04"});
            oligomerDomains.put("Strand-62", new String[] {"Domain-08-03-06","c.Domain-08-03-05","c.Domain-07-03-05","Domain-07-03-06"});
            oligomerDomains.put("Strand-63", new String[] {"Domain-08-03-08","c.Domain-08-03-07","c.Domain-09-03-07","Domain-09-03-08"});
            oligomerDomains.put("Strand-64", new String[] {"Domain-08-03-10","c.Domain-08-03-09","c.Domain-07-03-09","Domain-07-03-10"});
            oligomerDomains.put("Strand-67", new String[] {"Domain-10-03-10","c.Domain-10-03-09","c.Domain-09-03-09","Domain-09-03-10"});
            oligomerDomains.put("Strand-68", new String[] {"Domain-09-04-02","c.Domain-09-04-01","c.Domain-08-04-01","Domain-08-04-02"});
            oligomerDomains.put("Strand-70", new String[] {"Domain-09-04-06","c.Domain-09-04-05","c.Domain-08-04-05","Domain-08-04-06"});
            oligomerDomains.put("Strand-72", new String[] {"Domain-09-04-10","c.Domain-09-04-09","c.Domain-08-04-09","Domain-08-04-10"});
            oligomerDomains.put("Strand-73", new String[] {"Domain-07-04-02","c.Domain-07-04-01","c.Domain-06-04-01","Domain-06-04-02"});
            oligomerDomains.put("Strand-74", new String[] {"Domain-07-04-04","c.Domain-07-04-03","c.Domain-08-04-03","Domain-08-04-04"});
            oligomerDomains.put("Strand-75", new String[] {"Domain-07-04-06","c.Domain-07-04-05","c.Domain-06-04-05","Domain-06-04-06"});
            oligomerDomains.put("Strand-76", new String[] {"Domain-07-04-08","c.Domain-07-04-07","c.Domain-08-04-07","Domain-08-04-08"});
            oligomerDomains.put("Strand-77", new String[] {"Domain-07-04-10","c.Domain-07-04-09","c.Domain-06-04-09","Domain-06-04-10"});
            oligomerDomains.put("Strand-78", new String[] {"Domain-05-04-02","c.Domain-05-04-01","c.Domain-04-04-01","Domain-04-04-02"});
            oligomerDomains.put("Strand-79", new String[] {"Domain-05-04-04","c.Domain-05-04-03","c.Domain-06-04-03","Domain-06-04-04"});
            oligomerDomains.put("Strand-80", new String[] {"Domain-05-04-06","c.Domain-05-04-05","c.Domain-04-04-05","Domain-04-04-06"});
            oligomerDomains.put("Strand-81", new String[] {"Domain-05-04-08","c.Domain-05-04-07","c.Domain-06-04-07","Domain-06-04-08"});
            oligomerDomains.put("Strand-82", new String[] {"Domain-05-04-10","c.Domain-05-04-09","c.Domain-04-04-09","Domain-04-04-10"});
            oligomerDomains.put("Strand-83", new String[] {"Domain-03-04-02","c.Domain-03-04-01","c.Domain-02-04-01","Domain-02-04-02"});
            oligomerDomains.put("Strand-84", new String[] {"Domain-03-04-04","c.Domain-03-04-03","c.Domain-04-04-03","Domain-04-04-04"});
            oligomerDomains.put("Strand-85", new String[] {"Domain-03-04-06","c.Domain-03-04-05","c.Domain-02-04-05","Domain-02-04-06"});
            oligomerDomains.put("Strand-86", new String[] {"Domain-03-04-08","c.Domain-03-04-07","c.Domain-04-04-07","Domain-04-04-08"});
            oligomerDomains.put("Strand-87", new String[] {"Domain-03-04-10","c.Domain-03-04-09","c.Domain-02-04-09","Domain-02-04-10"});
            oligomerDomains.put("Strand-91", new String[] {"Domain-02-05-04","c.Domain-02-05-03","c.Domain-03-05-03","Domain-03-05-04"});
            oligomerDomains.put("Strand-93", new String[] {"Domain-02-05-08","c.Domain-02-05-07","c.Domain-03-05-07","Domain-03-05-08"});
            oligomerDomains.put("Strand-94", new String[] {"Domain-02-05-10","c.Domain-02-05-09","c.Domain-01-05-09","Domain-01-05-10"});
            oligomerDomains.put("Strand-95", new String[] {"Domain-04-05-02","c.Domain-04-05-01","c.Domain-03-05-01","Domain-03-05-02"});
            oligomerDomains.put("Strand-96", new String[] {"Domain-04-05-04","c.Domain-04-05-03","c.Domain-05-05-03","Domain-05-05-04"});
            oligomerDomains.put("Strand-97", new String[] {"Domain-04-05-06","c.Domain-04-05-05","c.Domain-03-05-05","Domain-03-05-06"});
            oligomerDomains.put("Strand-98", new String[] {"Domain-04-05-08","c.Domain-04-05-07","c.Domain-05-05-07","Domain-05-05-08"});
            oligomerDomains.put("Strand-99", new String[] {"Domain-04-05-10","c.Domain-04-05-09","c.Domain-03-05-09","Domain-03-05-10"});
            oligomerDomains.put("Strand-100", new String[] {"Domain-06-05-02","c.Domain-06-05-01","c.Domain-05-05-01","Domain-05-05-02"});
            oligomerDomains.put("Strand-101", new String[] {"Domain-06-05-04","c.Domain-06-05-03","c.Domain-07-05-03","Domain-07-05-04"});
            oligomerDomains.put("Strand-102", new String[] {"Domain-06-05-06","c.Domain-06-05-05","c.Domain-05-05-05","Domain-05-05-06"});
            oligomerDomains.put("Strand-103", new String[] {"Domain-06-05-08","c.Domain-06-05-07","c.Domain-07-05-07","Domain-07-05-08"});
            oligomerDomains.put("Strand-104", new String[] {"Domain-06-05-10","c.Domain-06-05-09","c.Domain-05-05-09","Domain-05-05-10"});
            oligomerDomains.put("Strand-105", new String[] {"Domain-08-05-02","c.Domain-08-05-01","c.Domain-07-05-01","Domain-07-05-02"});
            oligomerDomains.put("Strand-106", new String[] {"Domain-08-05-04","c.Domain-08-05-03","c.Domain-09-05-03","Domain-09-05-04"});
            oligomerDomains.put("Strand-107", new String[] {"Domain-08-05-06","c.Domain-08-05-05","c.Domain-07-05-05","Domain-07-05-06"});
            oligomerDomains.put("Strand-108", new String[] {"Domain-08-05-08","c.Domain-08-05-07","c.Domain-09-05-07","Domain-09-05-08"});
            oligomerDomains.put("Strand-109", new String[] {"Domain-08-05-10","c.Domain-08-05-09","c.Domain-07-05-09","Domain-07-05-10"});
            oligomerDomains.put("Strand-112", new String[] {"Domain-10-05-10","c.Domain-10-05-09","c.Domain-09-05-09","Domain-09-05-10"});
            oligomerDomains.put("Strand-113", new String[] {"Domain-09-06-02","c.Domain-09-06-01","c.Domain-08-06-01","Domain-08-06-02"});
            oligomerDomains.put("Strand-115", new String[] {"Domain-09-06-06","c.Domain-09-06-05","c.Domain-08-06-05","Domain-08-06-06"});
            oligomerDomains.put("Strand-117", new String[] {"Domain-09-06-10","c.Domain-09-06-09","c.Domain-08-06-09","Domain-08-06-10"});
            oligomerDomains.put("Strand-118", new String[] {"Domain-07-06-02","c.Domain-07-06-01","c.Domain-06-06-01","Domain-06-06-02"});
            oligomerDomains.put("Strand-119", new String[] {"Domain-07-06-04","c.Domain-07-06-03","c.Domain-08-06-03","Domain-08-06-04"});
            oligomerDomains.put("Strand-120", new String[] {"Domain-07-06-06","c.Domain-07-06-05","c.Domain-06-06-05","Domain-06-06-06"});
            oligomerDomains.put("Strand-121", new String[] {"Domain-07-06-08","c.Domain-07-06-07","c.Domain-08-06-07","Domain-08-06-08"});
            oligomerDomains.put("Strand-122", new String[] {"Domain-07-06-10","c.Domain-07-06-09","c.Domain-06-06-09","Domain-06-06-10"});
            oligomerDomains.put("Strand-123", new String[] {"Domain-05-06-02","c.Domain-05-06-01","c.Domain-04-06-01","Domain-04-06-02"});
            oligomerDomains.put("Strand-124", new String[] {"Domain-05-06-04","c.Domain-05-06-03","c.Domain-06-06-03","Domain-06-06-04"});
            oligomerDomains.put("Strand-125", new String[] {"Domain-05-06-06","c.Domain-05-06-05","c.Domain-04-06-05","Domain-04-06-06"});
            oligomerDomains.put("Strand-126", new String[] {"Domain-05-06-08","c.Domain-05-06-07","c.Domain-06-06-07","Domain-06-06-08"});
            oligomerDomains.put("Strand-127", new String[] {"Domain-05-06-10","c.Domain-05-06-09","c.Domain-04-06-09","Domain-04-06-10"});
            oligomerDomains.put("Strand-128", new String[] {"Domain-03-06-02","c.Domain-03-06-01","c.Domain-02-06-01","Domain-02-06-02"});
            oligomerDomains.put("Strand-129", new String[] {"Domain-03-06-04","c.Domain-03-06-03","c.Domain-04-06-03","Domain-04-06-04"});
            oligomerDomains.put("Strand-130", new String[] {"Domain-03-06-06","c.Domain-03-06-05","c.Domain-02-06-05","Domain-02-06-06"});
            oligomerDomains.put("Strand-131", new String[] {"Domain-03-06-08","c.Domain-03-06-07","c.Domain-04-06-07","Domain-04-06-08"});
            oligomerDomains.put("Strand-132", new String[] {"Domain-03-06-10","c.Domain-03-06-09","c.Domain-02-06-09","Domain-02-06-10"});
            oligomerDomains.put("Strand-136", new String[] {"Domain-02-07-04","c.Domain-02-07-03","c.Domain-03-07-03","Domain-03-07-04"});
            oligomerDomains.put("Strand-138", new String[] {"Domain-02-07-08","c.Domain-02-07-07","c.Domain-03-07-07","Domain-03-07-08"});
            oligomerDomains.put("Strand-139", new String[] {"Domain-02-07-10","c.Domain-02-07-09","c.Domain-01-07-09","Domain-01-07-10"});
            oligomerDomains.put("Strand-140", new String[] {"Domain-04-07-02","c.Domain-04-07-01","c.Domain-03-07-01","Domain-03-07-02"});
            oligomerDomains.put("Strand-141", new String[] {"Domain-04-07-04","c.Domain-04-07-03","c.Domain-05-07-03","Domain-05-07-04"});
            oligomerDomains.put("Strand-142", new String[] {"Domain-04-07-06","c.Domain-04-07-05","c.Domain-03-07-05","Domain-03-07-06"});
            oligomerDomains.put("Strand-143", new String[] {"Domain-04-07-08","c.Domain-04-07-07","c.Domain-05-07-07","Domain-05-07-08"});
            oligomerDomains.put("Strand-144", new String[] {"Domain-04-07-10","c.Domain-04-07-09","c.Domain-03-07-09","Domain-03-07-10"});
            oligomerDomains.put("Strand-145", new String[] {"Domain-06-07-02","c.Domain-06-07-01","c.Domain-05-07-01","Domain-05-07-02"});
            oligomerDomains.put("Strand-146", new String[] {"Domain-06-07-04","c.Domain-06-07-03","c.Domain-07-07-03","Domain-07-07-04"});
            oligomerDomains.put("Strand-147", new String[] {"Domain-06-07-06","c.Domain-06-07-05","c.Domain-05-07-05","Domain-05-07-06"});
            oligomerDomains.put("Strand-148", new String[] {"Domain-06-07-08","c.Domain-06-07-07","c.Domain-07-07-07","Domain-07-07-08"});
            oligomerDomains.put("Strand-149", new String[] {"Domain-06-07-10","c.Domain-06-07-09","c.Domain-05-07-09","Domain-05-07-10"});
            oligomerDomains.put("Strand-150", new String[] {"Domain-08-07-02","c.Domain-08-07-01","c.Domain-07-07-01","Domain-07-07-02"});
            oligomerDomains.put("Strand-151", new String[] {"Domain-08-07-04","c.Domain-08-07-03","c.Domain-09-07-03","Domain-09-07-04"});
            oligomerDomains.put("Strand-152", new String[] {"Domain-08-07-06","c.Domain-08-07-05","c.Domain-07-07-05","Domain-07-07-06"});
            oligomerDomains.put("Strand-153", new String[] {"Domain-08-07-08","c.Domain-08-07-07","c.Domain-09-07-07","Domain-09-07-08"});
            oligomerDomains.put("Strand-154", new String[] {"Domain-08-07-10","c.Domain-08-07-09","c.Domain-07-07-09","Domain-07-07-10"});
            oligomerDomains.put("Strand-157", new String[] {"Domain-10-07-10","c.Domain-10-07-09","c.Domain-09-07-09","Domain-09-07-10"});
            oligomerDomains.put("Strand-158", new String[] {"Domain-09-08-02","c.Domain-09-08-01","c.Domain-08-08-01","Domain-08-08-02"});
            oligomerDomains.put("Strand-160", new String[] {"Domain-09-08-06","c.Domain-09-08-05","c.Domain-08-08-05","Domain-08-08-06"});
            oligomerDomains.put("Strand-162", new String[] {"Domain-09-08-10","c.Domain-09-08-09","c.Domain-08-08-09","Domain-08-08-10"});
            oligomerDomains.put("Strand-163", new String[] {"Domain-07-08-02","c.Domain-07-08-01","c.Domain-06-08-01","Domain-06-08-02"});
            oligomerDomains.put("Strand-164", new String[] {"Domain-07-08-04","c.Domain-07-08-03","c.Domain-08-08-03","Domain-08-08-04"});
            oligomerDomains.put("Strand-165", new String[] {"Domain-07-08-06","c.Domain-07-08-05","c.Domain-06-08-05","Domain-06-08-06"});
            oligomerDomains.put("Strand-166", new String[] {"Domain-07-08-08","c.Domain-07-08-07","c.Domain-08-08-07","Domain-08-08-08"});
            oligomerDomains.put("Strand-167", new String[] {"Domain-07-08-10","c.Domain-07-08-09","c.Domain-06-08-09","Domain-06-08-10"});
            oligomerDomains.put("Strand-168", new String[] {"Domain-05-08-02","c.Domain-05-08-01","c.Domain-04-08-01","Domain-04-08-02"});
            oligomerDomains.put("Strand-169", new String[] {"Domain-05-08-04","c.Domain-05-08-03","c.Domain-06-08-03","Domain-06-08-04"});
            oligomerDomains.put("Strand-170", new String[] {"Domain-05-08-06","c.Domain-05-08-05","c.Domain-04-08-05","Domain-04-08-06"});
            oligomerDomains.put("Strand-171", new String[] {"Domain-05-08-08","c.Domain-05-08-07","c.Domain-06-08-07","Domain-06-08-08"});
            oligomerDomains.put("Strand-172", new String[] {"Domain-05-08-10","c.Domain-05-08-09","c.Domain-04-08-09","Domain-04-08-10"});
            oligomerDomains.put("Strand-173", new String[] {"Domain-03-08-02","c.Domain-03-08-01","c.Domain-02-08-01","Domain-02-08-02"});
            oligomerDomains.put("Strand-174", new String[] {"Domain-03-08-04","c.Domain-03-08-03","c.Domain-04-08-03","Domain-04-08-04"});
            oligomerDomains.put("Strand-175", new String[] {"Domain-03-08-06","c.Domain-03-08-05","c.Domain-02-08-05","Domain-02-08-06"});
            oligomerDomains.put("Strand-176", new String[] {"Domain-03-08-08","c.Domain-03-08-07","c.Domain-04-08-07","Domain-04-08-08"});
            oligomerDomains.put("Strand-177", new String[] {"Domain-03-08-10","c.Domain-03-08-09","c.Domain-02-08-09","Domain-02-08-10"});
            oligomerDomains.put("Strand-181", new String[] {"Domain-02-09-04","c.Domain-02-09-03","c.Domain-03-09-03","Domain-03-09-04"});
            oligomerDomains.put("Strand-183", new String[] {"Domain-02-09-08","c.Domain-02-09-07","c.Domain-03-09-07","Domain-03-09-08"});
            oligomerDomains.put("Strand-184", new String[] {"Domain-02-09-10","c.Domain-02-09-09","c.Domain-01-09-09","Domain-01-09-10"});
            oligomerDomains.put("Strand-185", new String[] {"Domain-04-09-02","c.Domain-04-09-01","c.Domain-03-09-01","Domain-03-09-02"});
            oligomerDomains.put("Strand-186", new String[] {"Domain-04-09-04","c.Domain-04-09-03","c.Domain-05-09-03","Domain-05-09-04"});
            oligomerDomains.put("Strand-187", new String[] {"Domain-04-09-06","c.Domain-04-09-05","c.Domain-03-09-05","Domain-03-09-06"});
            oligomerDomains.put("Strand-188", new String[] {"Domain-04-09-08","c.Domain-04-09-07","c.Domain-05-09-07","Domain-05-09-08"});
            oligomerDomains.put("Strand-189", new String[] {"Domain-04-09-10","c.Domain-04-09-09","c.Domain-03-09-09","Domain-03-09-10"});
            oligomerDomains.put("Strand-190", new String[] {"Domain-06-09-02","c.Domain-06-09-01","c.Domain-05-09-01","Domain-05-09-02"});
            oligomerDomains.put("Strand-191", new String[] {"Domain-06-09-04","c.Domain-06-09-03","c.Domain-07-09-03","Domain-07-09-04"});
            oligomerDomains.put("Strand-192", new String[] {"Domain-06-09-06","c.Domain-06-09-05","c.Domain-05-09-05","Domain-05-09-06"});
            oligomerDomains.put("Strand-193", new String[] {"Domain-06-09-08","c.Domain-06-09-07","c.Domain-07-09-07","Domain-07-09-08"});
            oligomerDomains.put("Strand-194", new String[] {"Domain-06-09-10","c.Domain-06-09-09","c.Domain-05-09-09","Domain-05-09-10"});
            oligomerDomains.put("Strand-195", new String[] {"Domain-08-09-02","c.Domain-08-09-01","c.Domain-07-09-01","Domain-07-09-02"});
            oligomerDomains.put("Strand-196", new String[] {"Domain-08-09-04","c.Domain-08-09-03","c.Domain-09-09-03","Domain-09-09-04"});
            oligomerDomains.put("Strand-197", new String[] {"Domain-08-09-06","c.Domain-08-09-05","c.Domain-07-09-05","Domain-07-09-06"});
            oligomerDomains.put("Strand-198", new String[] {"Domain-08-09-08","c.Domain-08-09-07","c.Domain-09-09-07","Domain-09-09-08"});
            oligomerDomains.put("Strand-199", new String[] {"Domain-08-09-10","c.Domain-08-09-09","c.Domain-07-09-09","Domain-07-09-10"});
            oligomerDomains.put("Strand-202", new String[] {"Domain-10-09-10","c.Domain-10-09-09","c.Domain-09-09-09","Domain-09-09-10"});
            oligomerDomains.put("Strand-205", new String[] {"Domain-09-10-06","c.Domain-09-10-05","c.Domain-08-10-05","Domain-08-10-06"});
            oligomerDomains.put("Strand-206", new String[] {"Domain-09-10-08","c.Domain-09-10-07","c.Domain-10-10-07","Domain-10-10-08"});
            oligomerDomains.put("Strand-209", new String[] {"Domain-07-10-04","c.Domain-07-10-03","c.Domain-08-10-03","Domain-08-10-04"});
            oligomerDomains.put("Strand-210", new String[] {"Domain-07-10-06","c.Domain-07-10-05","c.Domain-06-10-05","Domain-06-10-06"});
            oligomerDomains.put("Strand-211", new String[] {"Domain-07-10-08","c.Domain-07-10-07","c.Domain-08-10-07","Domain-08-10-08"});
            oligomerDomains.put("Strand-214", new String[] {"Domain-05-10-04","c.Domain-05-10-03","c.Domain-06-10-03","Domain-06-10-04"});
            oligomerDomains.put("Strand-215", new String[] {"Domain-05-10-06","c.Domain-05-10-05","c.Domain-04-10-05","Domain-04-10-06"});
            oligomerDomains.put("Strand-216", new String[] {"Domain-05-10-08","c.Domain-05-10-07","c.Domain-06-10-07","Domain-06-10-08"});
            oligomerDomains.put("Strand-219", new String[] {"Domain-03-10-04","c.Domain-03-10-03","c.Domain-04-10-03","Domain-04-10-04"});
            oligomerDomains.put("Strand-220", new String[] {"Domain-03-10-06","c.Domain-03-10-05","c.Domain-02-10-05","Domain-02-10-06"});
            oligomerDomains.put("Strand-221", new String[] {"Domain-03-10-08","c.Domain-03-10-07","c.Domain-04-10-07","Domain-04-10-08"});
            oligomerDomains.put("Strand-227", new String[] {"Domain-T8","c.Domain-01-01-10","c.Domain-01-02-10","Domain-T8"});
            oligomerDomains.put("Strand-230", new String[] {"Domain-T8","c.Domain-03-01-10","c.Domain-03-02-10","Domain-T8"});
            oligomerDomains.put("Strand-233", new String[] {"Domain-T8","c.Domain-05-01-10","c.Domain-05-02-10","Domain-T8"});
            oligomerDomains.put("Strand-236", new String[] {"Domain-T8","c.Domain-07-01-10","c.Domain-07-02-10","Domain-T8"});
            oligomerDomains.put("Strand-239", new String[] {"Domain-T8","c.Domain-09-01-10","c.Domain-09-02-10","Domain-T8"});
            oligomerDomains.put("Strand-240", new String[] {"Domain-10-02-01","Domain-T8","Domain-T8","Domain-10-01-01"});
            oligomerDomains.put("Strand-241", new String[] {"Domain-10-02-03","c.Domain-10-02-02","c.Domain-10-03-02","Domain-10-03-03"});
            oligomerDomains.put("Strand-243", new String[] {"Domain-10-02-07","c.Domain-10-02-06","c.Domain-10-03-06","Domain-10-03-07"});
            oligomerDomains.put("Strand-244", new String[] {"Domain-10-02-09","c.Domain-10-02-08","c.Domain-10-01-08","Domain-10-01-09"});
            oligomerDomains.put("Strand-245", new String[] {"Domain-T8","c.Domain-10-02-10","c.Domain-10-03-10","Domain-T8"});
            oligomerDomains.put("Strand-246", new String[] {"Domain-08-02-01","Domain-T8","Domain-T8","Domain-08-01-01"});
            oligomerDomains.put("Strand-247", new String[] {"Domain-08-02-03","c.Domain-08-02-02","c.Domain-08-03-02","Domain-08-03-03"});
            oligomerDomains.put("Strand-249", new String[] {"Domain-08-02-07","c.Domain-08-02-06","c.Domain-08-03-06","Domain-08-03-07"});
            oligomerDomains.put("Strand-250", new String[] {"Domain-08-02-09","c.Domain-08-02-08","c.Domain-08-01-08","Domain-08-01-09"});
            oligomerDomains.put("Strand-251", new String[] {"Domain-T8","c.Domain-08-02-10","c.Domain-08-03-10","Domain-T8"});
            oligomerDomains.put("Strand-252", new String[] {"Domain-06-02-01","Domain-T8","Domain-T8","Domain-06-01-01"});
            oligomerDomains.put("Strand-253", new String[] {"Domain-06-02-03","c.Domain-06-02-02","c.Domain-06-03-02","Domain-06-03-03"});
            oligomerDomains.put("Strand-255", new String[] {"Domain-06-02-07","c.Domain-06-02-06","c.Domain-06-03-06","Domain-06-03-07"});
            oligomerDomains.put("Strand-256", new String[] {"Domain-06-02-09","c.Domain-06-02-08","c.Domain-06-01-08","Domain-06-01-09"});
            oligomerDomains.put("Strand-257", new String[] {"Domain-T8","c.Domain-06-02-10","c.Domain-06-03-10","Domain-T8"});
            oligomerDomains.put("Strand-258", new String[] {"Domain-04-02-01","Domain-T8","Domain-T8","Domain-04-01-01"});
            oligomerDomains.put("Strand-259", new String[] {"Domain-04-02-03","c.Domain-04-02-02","c.Domain-04-03-02","Domain-04-03-03"});
            oligomerDomains.put("Strand-261", new String[] {"Domain-04-02-07","c.Domain-04-02-06","c.Domain-04-03-06","Domain-04-03-07"});
            oligomerDomains.put("Strand-262", new String[] {"Domain-04-02-09","c.Domain-04-02-08","c.Domain-04-01-08","Domain-04-01-09"});
            oligomerDomains.put("Strand-263", new String[] {"Domain-T8","c.Domain-04-02-10","c.Domain-04-03-10","Domain-T8"});
            oligomerDomains.put("Strand-264", new String[] {"Domain-02-02-01","Domain-T8","Domain-T8","Domain-02-01-01"});
            oligomerDomains.put("Strand-265", new String[] {"Domain-02-02-03","c.Domain-02-02-02","c.Domain-02-03-02","Domain-02-03-03"});
            oligomerDomains.put("Strand-267", new String[] {"Domain-02-02-07","c.Domain-02-02-06","c.Domain-02-03-06","Domain-02-03-07"});
            oligomerDomains.put("Strand-268", new String[] {"Domain-02-02-09","c.Domain-02-02-08","c.Domain-02-01-08","Domain-02-01-09"});
            oligomerDomains.put("Strand-269", new String[] {"Domain-T8","c.Domain-02-02-10","c.Domain-02-03-10","Domain-T8"});
            oligomerDomains.put("Strand-270", new String[] {"Domain-01-03-01","Domain-T8","Domain-T8","Domain-01-02-01"});
            oligomerDomains.put("Strand-271", new String[] {"Domain-01-03-03","c.Domain-01-03-02","c.Domain-01-04-02","Domain-01-04-03"});
            oligomerDomains.put("Strand-272", new String[] {"Domain-01-03-05","c.Domain-01-03-04","c.Domain-01-02-04","Domain-01-02-05"});
            oligomerDomains.put("Strand-273", new String[] {"Domain-01-03-07","c.Domain-01-03-06","c.Domain-01-04-06","Domain-01-04-07"});
            oligomerDomains.put("Strand-274", new String[] {"Domain-01-03-09","c.Domain-01-03-08","c.Domain-01-02-08","Domain-01-02-09"});
            oligomerDomains.put("Strand-275", new String[] {"Domain-T8","c.Domain-01-03-10","c.Domain-01-04-10","Domain-T8"});
            oligomerDomains.put("Strand-276", new String[] {"Domain-03-03-01","Domain-T8","Domain-T8","Domain-03-02-01"});
            oligomerDomains.put("Strand-277", new String[] {"Domain-03-03-03","c.Domain-03-03-02","c.Domain-03-04-02","Domain-03-04-03"});
            oligomerDomains.put("Strand-278", new String[] {"Domain-03-03-05","c.Domain-03-03-04","c.Domain-03-02-04","Domain-03-02-05"});
            oligomerDomains.put("Strand-279", new String[] {"Domain-03-03-07","c.Domain-03-03-06","c.Domain-03-04-06","Domain-03-04-07"});
            oligomerDomains.put("Strand-280", new String[] {"Domain-03-03-09","c.Domain-03-03-08","c.Domain-03-02-08","Domain-03-02-09"});
            oligomerDomains.put("Strand-281", new String[] {"Domain-T8","c.Domain-03-03-10","c.Domain-03-04-10","Domain-T8"});
            oligomerDomains.put("Strand-282", new String[] {"Domain-05-03-01","Domain-T8","Domain-T8","Domain-05-02-01"});
            oligomerDomains.put("Strand-283", new String[] {"Domain-05-03-03","c.Domain-05-03-02","c.Domain-05-04-02","Domain-05-04-03"});
            oligomerDomains.put("Strand-284", new String[] {"Domain-05-03-05","c.Domain-05-03-04","c.Domain-05-02-04","Domain-05-02-05"});
            oligomerDomains.put("Strand-285", new String[] {"Domain-05-03-07","c.Domain-05-03-06","c.Domain-05-04-06","Domain-05-04-07"});
            oligomerDomains.put("Strand-286", new String[] {"Domain-05-03-09","c.Domain-05-03-08","c.Domain-05-02-08","Domain-05-02-09"});
            oligomerDomains.put("Strand-287", new String[] {"Domain-T8","c.Domain-05-03-10","c.Domain-05-04-10","Domain-T8"});
            oligomerDomains.put("Strand-288", new String[] {"Domain-07-03-01","Domain-T8","Domain-T8","Domain-07-02-01"});
            oligomerDomains.put("Strand-289", new String[] {"Domain-07-03-03","c.Domain-07-03-02","c.Domain-07-04-02","Domain-07-04-03"});
            oligomerDomains.put("Strand-290", new String[] {"Domain-07-03-05","c.Domain-07-03-04","c.Domain-07-02-04","Domain-07-02-05"});
            oligomerDomains.put("Strand-291", new String[] {"Domain-07-03-07","c.Domain-07-03-06","c.Domain-07-04-06","Domain-07-04-07"});
            oligomerDomains.put("Strand-292", new String[] {"Domain-07-03-09","c.Domain-07-03-08","c.Domain-07-02-08","Domain-07-02-09"});
            oligomerDomains.put("Strand-293", new String[] {"Domain-T8","c.Domain-07-03-10","c.Domain-07-04-10","Domain-T8"});
            oligomerDomains.put("Strand-294", new String[] {"Domain-09-03-01","Domain-T8","Domain-T8","Domain-09-02-01"});
            oligomerDomains.put("Strand-295", new String[] {"Domain-09-03-03","c.Domain-09-03-02","c.Domain-09-04-02","Domain-09-04-03"});
            oligomerDomains.put("Strand-296", new String[] {"Domain-09-03-05","c.Domain-09-03-04","c.Domain-09-02-04","Domain-09-02-05"});
            oligomerDomains.put("Strand-297", new String[] {"Domain-09-03-07","c.Domain-09-03-06","c.Domain-09-04-06","Domain-09-04-07"});
            oligomerDomains.put("Strand-298", new String[] {"Domain-09-03-09","c.Domain-09-03-08","c.Domain-09-02-08","Domain-09-02-09"});
            oligomerDomains.put("Strand-299", new String[] {"Domain-T8","c.Domain-09-03-10","c.Domain-09-04-10","Domain-T8"});
            oligomerDomains.put("Strand-300", new String[] {"Domain-10-04-01","Domain-T8","Domain-T8","Domain-10-03-01"});
            oligomerDomains.put("Strand-301", new String[] {"Domain-10-04-03","c.Domain-10-04-02","c.Domain-10-05-02","Domain-10-05-03"});
            oligomerDomains.put("Strand-302", new String[] {"Domain-10-04-05","c.Domain-10-04-04","c.Domain-10-03-04","Domain-10-03-05"});
            oligomerDomains.put("Strand-303", new String[] {"Domain-10-04-07","c.Domain-10-04-06","c.Domain-10-05-06","Domain-10-05-07"});
            oligomerDomains.put("Strand-304", new String[] {"Domain-10-04-09","c.Domain-10-04-08","c.Domain-10-03-08","Domain-10-03-09"});
            oligomerDomains.put("Strand-305", new String[] {"Domain-T8","c.Domain-10-04-10","c.Domain-10-05-10","Domain-T8"});
            oligomerDomains.put("Strand-306", new String[] {"Domain-08-04-01","Domain-T8","Domain-T8","Domain-08-03-01"});
            oligomerDomains.put("Strand-307", new String[] {"Domain-08-04-03","c.Domain-08-04-02","c.Domain-08-05-02","Domain-08-05-03"});
            oligomerDomains.put("Strand-308", new String[] {"Domain-08-04-05","c.Domain-08-04-04","c.Domain-08-03-04","Domain-08-03-05"});
            oligomerDomains.put("Strand-309", new String[] {"Domain-08-04-07","c.Domain-08-04-06","c.Domain-08-05-06","Domain-08-05-07"});
            oligomerDomains.put("Strand-310", new String[] {"Domain-08-04-09","c.Domain-08-04-08","c.Domain-08-03-08","Domain-08-03-09"});
            oligomerDomains.put("Strand-311", new String[] {"Domain-T8","c.Domain-08-04-10","c.Domain-08-05-10","Domain-T8"});
            oligomerDomains.put("Strand-312", new String[] {"Domain-06-04-01","Domain-T8","Domain-T8","Domain-06-03-01"});
            oligomerDomains.put("Strand-313", new String[] {"Domain-06-04-03","c.Domain-06-04-02","c.Domain-06-05-02","Domain-06-05-03"});
            oligomerDomains.put("Strand-314", new String[] {"Domain-06-04-05","c.Domain-06-04-04","c.Domain-06-03-04","Domain-06-03-05"});
            oligomerDomains.put("Strand-315", new String[] {"Domain-06-04-07","c.Domain-06-04-06","c.Domain-06-05-06","Domain-06-05-07"});
            oligomerDomains.put("Strand-316", new String[] {"Domain-06-04-09","c.Domain-06-04-08","c.Domain-06-03-08","Domain-06-03-09"});
            oligomerDomains.put("Strand-317", new String[] {"Domain-T8","c.Domain-06-04-10","c.Domain-06-05-10","Domain-T8"});
            oligomerDomains.put("Strand-318", new String[] {"Domain-04-04-01","Domain-T8","Domain-T8","Domain-04-03-01"});
            oligomerDomains.put("Strand-319", new String[] {"Domain-04-04-03","c.Domain-04-04-02","c.Domain-04-05-02","Domain-04-05-03"});
            oligomerDomains.put("Strand-320", new String[] {"Domain-04-04-05","c.Domain-04-04-04","c.Domain-04-03-04","Domain-04-03-05"});
            oligomerDomains.put("Strand-321", new String[] {"Domain-04-04-07","c.Domain-04-04-06","c.Domain-04-05-06","Domain-04-05-07"});
            oligomerDomains.put("Strand-322", new String[] {"Domain-04-04-09","c.Domain-04-04-08","c.Domain-04-03-08","Domain-04-03-09"});
            oligomerDomains.put("Strand-323", new String[] {"Domain-T8","c.Domain-04-04-10","c.Domain-04-05-10","Domain-T8"});
            oligomerDomains.put("Strand-324", new String[] {"Domain-02-04-01","Domain-T8","Domain-T8","Domain-02-03-01"});
            oligomerDomains.put("Strand-325", new String[] {"Domain-02-04-03","c.Domain-02-04-02","c.Domain-02-05-02","Domain-02-05-03"});
            oligomerDomains.put("Strand-326", new String[] {"Domain-02-04-05","c.Domain-02-04-04","c.Domain-02-03-04","Domain-02-03-05"});
            oligomerDomains.put("Strand-327", new String[] {"Domain-02-04-07","c.Domain-02-04-06","c.Domain-02-05-06","Domain-02-05-07"});
            oligomerDomains.put("Strand-328", new String[] {"Domain-02-04-09","c.Domain-02-04-08","c.Domain-02-03-08","Domain-02-03-09"});
            oligomerDomains.put("Strand-329", new String[] {"Domain-T8","c.Domain-02-04-10","c.Domain-02-05-10","Domain-T8"});
            oligomerDomains.put("Strand-330", new String[] {"Domain-01-05-01","Domain-T8","Domain-T8","Domain-01-04-01"});
            oligomerDomains.put("Strand-331", new String[] {"Domain-01-05-03","c.Domain-01-05-02","c.Domain-01-06-02","Domain-01-06-03"});
            oligomerDomains.put("Strand-332", new String[] {"Domain-01-05-05","c.Domain-01-05-04","c.Domain-01-04-04","Domain-01-04-05"});
            oligomerDomains.put("Strand-333", new String[] {"Domain-01-05-07","c.Domain-01-05-06","c.Domain-01-06-06","Domain-01-06-07"});
            oligomerDomains.put("Strand-334", new String[] {"Domain-01-05-09","c.Domain-01-05-08","c.Domain-01-04-08","Domain-01-04-09"});
            oligomerDomains.put("Strand-335", new String[] {"Domain-T8","c.Domain-01-05-10","c.Domain-01-06-10","Domain-T8"});
            oligomerDomains.put("Strand-336", new String[] {"Domain-03-05-01","Domain-T8","Domain-T8","Domain-03-04-01"});
            oligomerDomains.put("Strand-337", new String[] {"Domain-03-05-03","c.Domain-03-05-02","c.Domain-03-06-02","Domain-03-06-03"});
            oligomerDomains.put("Strand-338", new String[] {"Domain-03-05-05","c.Domain-03-05-04","c.Domain-03-04-04","Domain-03-04-05"});
            oligomerDomains.put("Strand-339", new String[] {"Domain-03-05-07","c.Domain-03-05-06","c.Domain-03-06-06","Domain-03-06-07"});
            oligomerDomains.put("Strand-340", new String[] {"Domain-03-05-09","c.Domain-03-05-08","c.Domain-03-04-08","Domain-03-04-09"});
            oligomerDomains.put("Strand-341", new String[] {"Domain-T8","c.Domain-03-05-10","c.Domain-03-06-10","Domain-T8"});
            oligomerDomains.put("Strand-342", new String[] {"Domain-05-05-01","Domain-T8","Domain-T8","Domain-05-04-01"});
            oligomerDomains.put("Strand-343", new String[] {"Domain-05-05-03","c.Domain-05-05-02","c.Domain-05-06-02","Domain-05-06-03"});
            oligomerDomains.put("Strand-344", new String[] {"Domain-05-05-05","c.Domain-05-05-04","c.Domain-05-04-04","Domain-05-04-05"});
            oligomerDomains.put("Strand-345", new String[] {"Domain-05-05-07","c.Domain-05-05-06","c.Domain-05-06-06","Domain-05-06-07"});
            oligomerDomains.put("Strand-346", new String[] {"Domain-05-05-09","c.Domain-05-05-08","c.Domain-05-04-08","Domain-05-04-09"});
            oligomerDomains.put("Strand-347", new String[] {"Domain-T8","c.Domain-05-05-10","c.Domain-05-06-10","Domain-T8"});
            oligomerDomains.put("Strand-348", new String[] {"Domain-07-05-01","Domain-T8","Domain-T8","Domain-07-04-01"});
            oligomerDomains.put("Strand-349", new String[] {"Domain-07-05-03","c.Domain-07-05-02","c.Domain-07-06-02","Domain-07-06-03"});
            oligomerDomains.put("Strand-350", new String[] {"Domain-07-05-05","c.Domain-07-05-04","c.Domain-07-04-04","Domain-07-04-05"});
            oligomerDomains.put("Strand-351", new String[] {"Domain-07-05-07","c.Domain-07-05-06","c.Domain-07-06-06","Domain-07-06-07"});
            oligomerDomains.put("Strand-352", new String[] {"Domain-07-05-09","c.Domain-07-05-08","c.Domain-07-04-08","Domain-07-04-09"});
            oligomerDomains.put("Strand-353", new String[] {"Domain-T8","c.Domain-07-05-10","c.Domain-07-06-10","Domain-T8"});
            oligomerDomains.put("Strand-354", new String[] {"Domain-09-05-01","Domain-T8","Domain-T8","Domain-09-04-01"});
            oligomerDomains.put("Strand-355", new String[] {"Domain-09-05-03","c.Domain-09-05-02","c.Domain-09-06-02","Domain-09-06-03"});
            oligomerDomains.put("Strand-356", new String[] {"Domain-09-05-05","c.Domain-09-05-04","c.Domain-09-04-04","Domain-09-04-05"});
            oligomerDomains.put("Strand-357", new String[] {"Domain-09-05-07","c.Domain-09-05-06","c.Domain-09-06-06","Domain-09-06-07"});
            oligomerDomains.put("Strand-358", new String[] {"Domain-09-05-09","c.Domain-09-05-08","c.Domain-09-04-08","Domain-09-04-09"});
            oligomerDomains.put("Strand-359", new String[] {"Domain-T8","c.Domain-09-05-10","c.Domain-09-06-10","Domain-T8"});
            oligomerDomains.put("Strand-360", new String[] {"Domain-10-06-01","Domain-T8","Domain-T8","Domain-10-05-01"});
            oligomerDomains.put("Strand-361", new String[] {"Domain-10-06-03","c.Domain-10-06-02","c.Domain-10-07-02","Domain-10-07-03"});
            oligomerDomains.put("Strand-362", new String[] {"Domain-10-06-05","c.Domain-10-06-04","c.Domain-10-05-04","Domain-10-05-05"});
            oligomerDomains.put("Strand-363", new String[] {"Domain-10-06-07","c.Domain-10-06-06","c.Domain-10-07-06","Domain-10-07-07"});
            oligomerDomains.put("Strand-364", new String[] {"Domain-10-06-09","c.Domain-10-06-08","c.Domain-10-05-08","Domain-10-05-09"});
            oligomerDomains.put("Strand-365", new String[] {"Domain-T8","c.Domain-10-06-10","c.Domain-10-07-10","Domain-T8"});
            oligomerDomains.put("Strand-366", new String[] {"Domain-08-06-01","Domain-T8","Domain-T8","Domain-08-05-01"});
            oligomerDomains.put("Strand-367", new String[] {"Domain-08-06-03","c.Domain-08-06-02","c.Domain-08-07-02","Domain-08-07-03"});
            oligomerDomains.put("Strand-368", new String[] {"Domain-08-06-05","c.Domain-08-06-04","c.Domain-08-05-04","Domain-08-05-05"});
            oligomerDomains.put("Strand-369", new String[] {"Domain-08-06-07","c.Domain-08-06-06","c.Domain-08-07-06","Domain-08-07-07"});
            oligomerDomains.put("Strand-370", new String[] {"Domain-08-06-09","c.Domain-08-06-08","c.Domain-08-05-08","Domain-08-05-09"});
            oligomerDomains.put("Strand-371", new String[] {"Domain-T8","c.Domain-08-06-10","c.Domain-08-07-10","Domain-T8"});
            oligomerDomains.put("Strand-372", new String[] {"Domain-06-06-01","Domain-T8","Domain-T8","Domain-06-05-01"});
            oligomerDomains.put("Strand-373", new String[] {"Domain-06-06-03","c.Domain-06-06-02","c.Domain-06-07-02","Domain-06-07-03"});
            oligomerDomains.put("Strand-374", new String[] {"Domain-06-06-05","c.Domain-06-06-04","c.Domain-06-05-04","Domain-06-05-05"});
            oligomerDomains.put("Strand-375", new String[] {"Domain-06-06-07","c.Domain-06-06-06","c.Domain-06-07-06","Domain-06-07-07"});
            oligomerDomains.put("Strand-376", new String[] {"Domain-06-06-09","c.Domain-06-06-08","c.Domain-06-05-08","Domain-06-05-09"});
            oligomerDomains.put("Strand-377", new String[] {"Domain-T8","c.Domain-06-06-10","c.Domain-06-07-10","Domain-T8"});
            oligomerDomains.put("Strand-378", new String[] {"Domain-04-06-01","Domain-T8","Domain-T8","Domain-04-05-01"});
            oligomerDomains.put("Strand-379", new String[] {"Domain-04-06-03","c.Domain-04-06-02","c.Domain-04-07-02","Domain-04-07-03"});
            oligomerDomains.put("Strand-380", new String[] {"Domain-04-06-05","c.Domain-04-06-04","c.Domain-04-05-04","Domain-04-05-05"});
            oligomerDomains.put("Strand-381", new String[] {"Domain-04-06-07","c.Domain-04-06-06","c.Domain-04-07-06","Domain-04-07-07"});
            oligomerDomains.put("Strand-382", new String[] {"Domain-04-06-09","c.Domain-04-06-08","c.Domain-04-05-08","Domain-04-05-09"});
            oligomerDomains.put("Strand-383", new String[] {"Domain-T8","c.Domain-04-06-10","c.Domain-04-07-10","Domain-T8"});
            oligomerDomains.put("Strand-384", new String[] {"Domain-02-06-01","Domain-T8","Domain-T8","Domain-02-05-01"});
            oligomerDomains.put("Strand-385", new String[] {"Domain-02-06-03","c.Domain-02-06-02","c.Domain-02-07-02","Domain-02-07-03"});
            oligomerDomains.put("Strand-386", new String[] {"Domain-02-06-05","c.Domain-02-06-04","c.Domain-02-05-04","Domain-02-05-05"});
            oligomerDomains.put("Strand-387", new String[] {"Domain-02-06-07","c.Domain-02-06-06","c.Domain-02-07-06","Domain-02-07-07"});
            oligomerDomains.put("Strand-388", new String[] {"Domain-02-06-09","c.Domain-02-06-08","c.Domain-02-05-08","Domain-02-05-09"});
            oligomerDomains.put("Strand-389", new String[] {"Domain-T8","c.Domain-02-06-10","c.Domain-02-07-10","Domain-T8"});
            oligomerDomains.put("Strand-390", new String[] {"Domain-01-07-01","Domain-T8","Domain-T8","Domain-01-06-01"});
            oligomerDomains.put("Strand-391", new String[] {"Domain-01-07-03","c.Domain-01-07-02","c.Domain-01-08-02","Domain-01-08-03"});
            oligomerDomains.put("Strand-392", new String[] {"Domain-01-07-05","c.Domain-01-07-04","c.Domain-01-06-04","Domain-01-06-05"});
            oligomerDomains.put("Strand-393", new String[] {"Domain-01-07-07","c.Domain-01-07-06","c.Domain-01-08-06","Domain-01-08-07"});
            oligomerDomains.put("Strand-394", new String[] {"Domain-01-07-09","c.Domain-01-07-08","c.Domain-01-06-08","Domain-01-06-09"});
            oligomerDomains.put("Strand-395", new String[] {"Domain-T8","c.Domain-01-07-10","c.Domain-01-08-10","Domain-T8"});
            oligomerDomains.put("Strand-396", new String[] {"Domain-03-07-01","Domain-T8","Domain-T8","Domain-03-06-01"});
            oligomerDomains.put("Strand-397", new String[] {"Domain-03-07-03","c.Domain-03-07-02","c.Domain-03-08-02","Domain-03-08-03"});
            oligomerDomains.put("Strand-398", new String[] {"Domain-03-07-05","c.Domain-03-07-04","c.Domain-03-06-04","Domain-03-06-05"});
            oligomerDomains.put("Strand-399", new String[] {"Domain-03-07-07","c.Domain-03-07-06","c.Domain-03-08-06","Domain-03-08-07"});
            oligomerDomains.put("Strand-400", new String[] {"Domain-03-07-09","c.Domain-03-07-08","c.Domain-03-06-08","Domain-03-06-09"});
            oligomerDomains.put("Strand-401", new String[] {"Domain-T8","c.Domain-03-07-10","c.Domain-03-08-10","Domain-T8"});
            oligomerDomains.put("Strand-402", new String[] {"Domain-05-07-01","Domain-T8","Domain-T8","Domain-05-06-01"});
            oligomerDomains.put("Strand-403", new String[] {"Domain-05-07-03","c.Domain-05-07-02","c.Domain-05-08-02","Domain-05-08-03"});
            oligomerDomains.put("Strand-404", new String[] {"Domain-05-07-05","c.Domain-05-07-04","c.Domain-05-06-04","Domain-05-06-05"});
            oligomerDomains.put("Strand-405", new String[] {"Domain-05-07-07","c.Domain-05-07-06","c.Domain-05-08-06","Domain-05-08-07"});
            oligomerDomains.put("Strand-406", new String[] {"Domain-05-07-09","c.Domain-05-07-08","c.Domain-05-06-08","Domain-05-06-09"});
            oligomerDomains.put("Strand-407", new String[] {"Domain-T8","c.Domain-05-07-10","c.Domain-05-08-10","Domain-T8"});
            oligomerDomains.put("Strand-408", new String[] {"Domain-07-07-01","Domain-T8","Domain-T8","Domain-07-06-01"});
            oligomerDomains.put("Strand-409", new String[] {"Domain-07-07-03","c.Domain-07-07-02","c.Domain-07-08-02","Domain-07-08-03"});
            oligomerDomains.put("Strand-410", new String[] {"Domain-07-07-05","c.Domain-07-07-04","c.Domain-07-06-04","Domain-07-06-05"});
            oligomerDomains.put("Strand-411", new String[] {"Domain-07-07-07","c.Domain-07-07-06","c.Domain-07-08-06","Domain-07-08-07"});
            oligomerDomains.put("Strand-412", new String[] {"Domain-07-07-09","c.Domain-07-07-08","c.Domain-07-06-08","Domain-07-06-09"});
            oligomerDomains.put("Strand-413", new String[] {"Domain-T8","c.Domain-07-07-10","c.Domain-07-08-10","Domain-T8"});
            oligomerDomains.put("Strand-414", new String[] {"Domain-09-07-01","Domain-T8","Domain-T8","Domain-09-06-01"});
            oligomerDomains.put("Strand-415", new String[] {"Domain-09-07-03","c.Domain-09-07-02","c.Domain-09-08-02","Domain-09-08-03"});
            oligomerDomains.put("Strand-416", new String[] {"Domain-09-07-05","c.Domain-09-07-04","c.Domain-09-06-04","Domain-09-06-05"});
            oligomerDomains.put("Strand-417", new String[] {"Domain-09-07-07","c.Domain-09-07-06","c.Domain-09-08-06","Domain-09-08-07"});
            oligomerDomains.put("Strand-418", new String[] {"Domain-09-07-09","c.Domain-09-07-08","c.Domain-09-06-08","Domain-09-06-09"});
            oligomerDomains.put("Strand-419", new String[] {"Domain-T8","c.Domain-09-07-10","c.Domain-09-08-10","Domain-T8"});
            oligomerDomains.put("Strand-420", new String[] {"Domain-10-08-01","Domain-T8","Domain-T8","Domain-10-07-01"});
            oligomerDomains.put("Strand-421", new String[] {"Domain-10-08-03","c.Domain-10-08-02","c.Domain-10-09-02","Domain-10-09-03"});
            oligomerDomains.put("Strand-422", new String[] {"Domain-10-08-05","c.Domain-10-08-04","c.Domain-10-07-04","Domain-10-07-05"});
            oligomerDomains.put("Strand-423", new String[] {"Domain-10-08-07","c.Domain-10-08-06","c.Domain-10-09-06","Domain-10-09-07"});
            oligomerDomains.put("Strand-424", new String[] {"Domain-10-08-09","c.Domain-10-08-08","c.Domain-10-07-08","Domain-10-07-09"});
            oligomerDomains.put("Strand-425", new String[] {"Domain-T8","c.Domain-10-08-10","c.Domain-10-09-10","Domain-T8"});
            oligomerDomains.put("Strand-426", new String[] {"Domain-08-08-01","Domain-T8","Domain-T8","Domain-08-07-01"});
            oligomerDomains.put("Strand-427", new String[] {"Domain-08-08-03","c.Domain-08-08-02","c.Domain-08-09-02","Domain-08-09-03"});
            oligomerDomains.put("Strand-428", new String[] {"Domain-08-08-05","c.Domain-08-08-04","c.Domain-08-07-04","Domain-08-07-05"});
            oligomerDomains.put("Strand-429", new String[] {"Domain-08-08-07","c.Domain-08-08-06","c.Domain-08-09-06","Domain-08-09-07"});
            oligomerDomains.put("Strand-430", new String[] {"Domain-08-08-09","c.Domain-08-08-08","c.Domain-08-07-08","Domain-08-07-09"});
            oligomerDomains.put("Strand-431", new String[] {"Domain-T8","c.Domain-08-08-10","c.Domain-08-09-10","Domain-T8"});
            oligomerDomains.put("Strand-432", new String[] {"Domain-06-08-01","Domain-T8","Domain-T8","Domain-06-07-01"});
            oligomerDomains.put("Strand-433", new String[] {"Domain-06-08-03","c.Domain-06-08-02","c.Domain-06-09-02","Domain-06-09-03"});
            oligomerDomains.put("Strand-434", new String[] {"Domain-06-08-05","c.Domain-06-08-04","c.Domain-06-07-04","Domain-06-07-05"});
            oligomerDomains.put("Strand-435", new String[] {"Domain-06-08-07","c.Domain-06-08-06","c.Domain-06-09-06","Domain-06-09-07"});
            oligomerDomains.put("Strand-436", new String[] {"Domain-06-08-09","c.Domain-06-08-08","c.Domain-06-07-08","Domain-06-07-09"});
            oligomerDomains.put("Strand-437", new String[] {"Domain-T8","c.Domain-06-08-10","c.Domain-06-09-10","Domain-T8"});
            oligomerDomains.put("Strand-438", new String[] {"Domain-04-08-01","Domain-T8","Domain-T8","Domain-04-07-01"});
            oligomerDomains.put("Strand-439", new String[] {"Domain-04-08-03","c.Domain-04-08-02","c.Domain-04-09-02","Domain-04-09-03"});
            oligomerDomains.put("Strand-440", new String[] {"Domain-04-08-05","c.Domain-04-08-04","c.Domain-04-07-04","Domain-04-07-05"});
            oligomerDomains.put("Strand-441", new String[] {"Domain-04-08-07","c.Domain-04-08-06","c.Domain-04-09-06","Domain-04-09-07"});
            oligomerDomains.put("Strand-442", new String[] {"Domain-04-08-09","c.Domain-04-08-08","c.Domain-04-07-08","Domain-04-07-09"});
            oligomerDomains.put("Strand-443", new String[] {"Domain-T8","c.Domain-04-08-10","c.Domain-04-09-10","Domain-T8"});
            oligomerDomains.put("Strand-444", new String[] {"Domain-02-08-01","Domain-T8","Domain-T8","Domain-02-07-01"});
            oligomerDomains.put("Strand-445", new String[] {"Domain-02-08-03","c.Domain-02-08-02","c.Domain-02-09-02","Domain-02-09-03"});
            oligomerDomains.put("Strand-446", new String[] {"Domain-02-08-05","c.Domain-02-08-04","c.Domain-02-07-04","Domain-02-07-05"});
            oligomerDomains.put("Strand-447", new String[] {"Domain-02-08-07","c.Domain-02-08-06","c.Domain-02-09-06","Domain-02-09-07"});
            oligomerDomains.put("Strand-448", new String[] {"Domain-02-08-09","c.Domain-02-08-08","c.Domain-02-07-08","Domain-02-07-09"});
            oligomerDomains.put("Strand-449", new String[] {"Domain-T8","c.Domain-02-08-10","c.Domain-02-09-10","Domain-T8"});
            oligomerDomains.put("Strand-450", new String[] {"Domain-01-09-01","Domain-T8","Domain-T8","Domain-01-08-01"});
            oligomerDomains.put("Strand-452", new String[] {"Domain-01-09-05","c.Domain-01-09-04","c.Domain-01-08-04","Domain-01-08-05"});
            oligomerDomains.put("Strand-454", new String[] {"Domain-01-09-09","c.Domain-01-09-08","c.Domain-01-08-08","Domain-01-08-09"});
            oligomerDomains.put("Strand-455", new String[] {"Domain-T8","c.Domain-01-09-10","c.Domain-01-10-10","Domain-T8"});
            oligomerDomains.put("Strand-456", new String[] {"Domain-03-09-01","Domain-T8","Domain-T8","Domain-03-08-01"});
            oligomerDomains.put("Strand-458", new String[] {"Domain-03-09-05","c.Domain-03-09-04","c.Domain-03-08-04","Domain-03-08-05"});
            oligomerDomains.put("Strand-460", new String[] {"Domain-03-09-09","c.Domain-03-09-08","c.Domain-03-08-08","Domain-03-08-09"});
            oligomerDomains.put("Strand-461", new String[] {"Domain-T8","c.Domain-03-09-10","c.Domain-03-10-10","Domain-T8"});
            oligomerDomains.put("Strand-462", new String[] {"Domain-05-09-01","Domain-T8","Domain-T8","Domain-05-08-01"});
            oligomerDomains.put("Strand-464", new String[] {"Domain-05-09-05","c.Domain-05-09-04","c.Domain-05-08-04","Domain-05-08-05"});
            oligomerDomains.put("Strand-466", new String[] {"Domain-05-09-09","c.Domain-05-09-08","c.Domain-05-08-08","Domain-05-08-09"});
            oligomerDomains.put("Strand-467", new String[] {"Domain-T8","c.Domain-05-09-10","c.Domain-05-10-10","Domain-T8"});
            oligomerDomains.put("Strand-468", new String[] {"Domain-07-09-01","Domain-T8","Domain-T8","Domain-07-08-01"});
            oligomerDomains.put("Strand-470", new String[] {"Domain-07-09-05","c.Domain-07-09-04","c.Domain-07-08-04","Domain-07-08-05"});
            oligomerDomains.put("Strand-472", new String[] {"Domain-07-09-09","c.Domain-07-09-08","c.Domain-07-08-08","Domain-07-08-09"});
            oligomerDomains.put("Strand-473", new String[] {"Domain-T8","c.Domain-07-09-10","c.Domain-07-10-10","Domain-T8"});
            oligomerDomains.put("Strand-474", new String[] {"Domain-09-09-01","Domain-T8","Domain-T8","Domain-09-08-01"});
            oligomerDomains.put("Strand-476", new String[] {"Domain-09-09-05","c.Domain-09-09-04","c.Domain-09-08-04","Domain-09-08-05"});
            oligomerDomains.put("Strand-478", new String[] {"Domain-09-09-09","c.Domain-09-09-08","c.Domain-09-08-08","Domain-09-08-09"});
            oligomerDomains.put("Strand-479", new String[] {"Domain-T8","c.Domain-09-09-10","c.Domain-09-10-10","Domain-T8"});
            oligomerDomains.put("Strand-480", new String[] {"Domain-10-10-01","Domain-T8","Domain-T8","Domain-10-09-01"});
            oligomerDomains.put("Strand-483", new String[] {"Domain-08-10-01","Domain-T8","Domain-T8","Domain-08-09-01"});
            oligomerDomains.put("Strand-485", new String[] {"Domain-08-10-09","c.Domain-08-10-08","c.Domain-08-09-08","Domain-08-09-09"});
            oligomerDomains.put("Strand-486", new String[] {"Domain-06-10-01","Domain-T8","Domain-T8","Domain-06-09-01"});
            oligomerDomains.put("Strand-488", new String[] {"Domain-06-10-09","c.Domain-06-10-08","c.Domain-06-09-08","Domain-06-09-09"});
            oligomerDomains.put("Strand-489", new String[] {"Domain-04-10-01","Domain-T8","Domain-T8","Domain-04-09-01"});
            oligomerDomains.put("Strand-491", new String[] {"Domain-04-10-09","c.Domain-04-10-08","c.Domain-04-09-08","Domain-04-09-09"});
            oligomerDomains.put("Strand-492", new String[] {"Domain-02-10-01","Domain-T8","Domain-T8","Domain-02-09-01"});
            oligomerDomains.put("Strand-494", new String[] {"Domain-02-10-09","c.Domain-02-10-08","c.Domain-02-09-08","Domain-02-09-09"});
            oligomerDomains.put("Strand-1305", new String[] {"c.Domain-01-01-03","Domain-01-01-04"});
            oligomerDomains.put("Strand-1307", new String[] {"Domain-10-01-04","c.Domain-10-01-03"});
            oligomerDomains.put("Strand-1309", new String[] {"c.Domain-10-02-01","Domain-10-02-02"});
            oligomerDomains.put("Strand-1312", new String[] {"Domain-01-02-02","c.Domain-01-02-01"});
            oligomerDomains.put("Strand-1319", new String[] {"c.Domain-10-04-01","Domain-10-04-02"});
            oligomerDomains.put("Strand-1322", new String[] {"Domain-01-04-02","c.Domain-01-04-01"});
            oligomerDomains.put("Strand-1329", new String[] {"c.Domain-10-06-01","Domain-10-06-02"});
            oligomerDomains.put("Strand-1332", new String[] {"Domain-01-06-02","c.Domain-01-06-01"});
            oligomerDomains.put("Strand-1339", new String[] {"c.Domain-10-08-01","Domain-10-08-02"});
            oligomerDomains.put("Strand-1342", new String[] {"Domain-01-08-02","c.Domain-01-08-01"});
            oligomerDomains.put("Strand-1349", new String[] {"c.Domain-10-10-01","Domain-10-10-02"});
            oligomerDomains.put("Strand-1357", new String[] {"c.Domain-02-01-02","Domain-02-01-03"});
            oligomerDomains.put("Strand-1361", new String[] {"c.Domain-04-01-02","Domain-04-01-03"});
            oligomerDomains.put("Strand-1365", new String[] {"c.Domain-06-01-02","Domain-06-01-03"});
            oligomerDomains.put("Strand-1369", new String[] {"c.Domain-08-01-02","Domain-08-01-03"});
            oligomerDomains.put("Strand-1373", new String[] {"c.Domain-10-01-02","Domain-10-01-03"});
            oligomerDomains.put("Strand-1375", new String[] {"Domain-10-10-03","c.Domain-10-10-02"});
            oligomerDomains.put("Strand-1379", new String[] {"Domain-08-10-03","c.Domain-08-10-02"});
            oligomerDomains.put("Strand-1383", new String[] {"Domain-06-10-03","c.Domain-06-10-02"});
            oligomerDomains.put("Strand-1387", new String[] {"Domain-04-10-03","c.Domain-04-10-02"});
            oligomerDomains.put("Strand-1391", new String[] {"Domain-02-10-03","c.Domain-02-10-02"});
            oligomerDomains.put("Strand-1393", new String[] {"c.Domain-01-10-04","Domain-01-10-05"});
            oligomerDomains.put("Strand-2207", new String[] {"Domain-02-01-02","c.Domain-02-01-01","Domain-T8","Domain-01-01-02"});
            oligomerDomains.put("Strand-2221", new String[] {"Domain-T8","c.Domain-02-01-09","c.Domain-01-01-09","Domain-01-01-10"});
            oligomerDomains.put("Strand-2227", new String[] {"Domain-04-01-02","c.Domain-04-01-01","Domain-T8","Domain-03-01-02"});
            oligomerDomains.put("Strand-2241", new String[] {"Domain-T8","c.Domain-04-01-09","c.Domain-03-01-09","Domain-03-01-10"});
            oligomerDomains.put("Strand-2247", new String[] {"Domain-06-01-02","c.Domain-06-01-01","Domain-T8","Domain-05-01-02"});
            oligomerDomains.put("Strand-2261", new String[] {"Domain-T8","c.Domain-06-01-09","c.Domain-05-01-09","Domain-05-01-10"});
            oligomerDomains.put("Strand-2267", new String[] {"Domain-08-01-02","c.Domain-08-01-01","Domain-T8","Domain-07-01-02"});
            oligomerDomains.put("Strand-2281", new String[] {"Domain-T8","c.Domain-08-01-09","c.Domain-07-01-09","Domain-07-01-10"});
            oligomerDomains.put("Strand-2287", new String[] {"Domain-10-01-02","c.Domain-10-01-01","Domain-T8","Domain-09-01-02"});
            oligomerDomains.put("Strand-2293", new String[] {"Domain-T8","c.Domain-10-01-09","c.Domain-09-01-09","Domain-09-01-10"});
            oligomerDomains.put("Strand-3018", new String[] {"Domain-09-10-02","Domain-T8","c.Domain-08-10-01","Domain-08-10-02"});
            oligomerDomains.put("Strand-3036", new String[] {"Domain-09-10-10","c.Domain-09-10-09","c.Domain-08-10-09","Domain-T8"});
            oligomerDomains.put("Strand-3038", new String[] {"Domain-07-10-02","Domain-T8","c.Domain-06-10-01","Domain-06-10-02"});
            oligomerDomains.put("Strand-3056", new String[] {"Domain-07-10-10","c.Domain-07-10-09","c.Domain-06-10-09","Domain-T8"});
            oligomerDomains.put("Strand-3058", new String[] {"Domain-05-10-02","Domain-T8","c.Domain-04-10-01","Domain-04-10-02"});
            oligomerDomains.put("Strand-3076", new String[] {"Domain-05-10-10","c.Domain-05-10-09","c.Domain-04-10-09","Domain-T8"});
            oligomerDomains.put("Strand-3078", new String[] {"Domain-03-10-02","Domain-T8","c.Domain-02-10-01","Domain-02-10-02"});
            oligomerDomains.put("Strand-3096", new String[] {"Domain-03-10-10","c.Domain-03-10-09","c.Domain-02-10-09","Domain-T8"});
            oligomerDomains.put("Strand-3707", new String[] {"Domain-01-09-03","c.Domain-01-09-02","Domain-T8","Domain-01-10-03"});
            oligomerDomains.put("Strand-3789", new String[] {"Domain-T8","c.Domain-10-10-08","c.Domain-10-09-08","Domain-10-09-09"});
            oligomerDomains.put("Strand-3826", new String[] {"Domain-02-01-06","c.Domain-02-01-05","c.Domain-01-01-05","Domain-01-01-06","c.Domain-01-01-07","Domain-01-01-08"});
            oligomerDomains.put("Strand-3859", new String[] {"Domain-10-01-08","c.Domain-10-01-07","Domain-10-01-06","c.Domain-10-01-05","c.Domain-09-01-05","Domain-09-01-06"});
            oligomerDomains.put("Strand-3861", new String[] {"Domain-09-02-04","c.Domain-09-02-03","c.Domain-10-02-03","Domain-10-02-04","c.Domain-10-02-05","Domain-10-02-06"});
            oligomerDomains.put("Strand-3862", new String[] {"Domain-09-02-08","c.Domain-09-02-07","c.Domain-10-02-07","Domain-10-02-08","c.Domain-10-02-09","Domain-10-02-10"});
            oligomerDomains.put("Strand-3894", new String[] {"Domain-01-02-06","c.Domain-01-02-05","Domain-01-02-04","c.Domain-01-02-03","c.Domain-02-02-03","Domain-02-02-04"});
            oligomerDomains.put("Strand-3896", new String[] {"Domain-01-02-10","c.Domain-01-02-09","Domain-01-02-08","c.Domain-01-02-07","c.Domain-02-02-07","Domain-02-02-08"});
            oligomerDomains.put("Strand-3897", new String[] {"Domain-02-03-02","c.Domain-02-03-01","c.Domain-01-03-01","Domain-01-03-02","c.Domain-01-03-03","Domain-01-03-04"});
            oligomerDomains.put("Strand-3898", new String[] {"Domain-02-03-06","c.Domain-02-03-05","c.Domain-01-03-05","Domain-01-03-06","c.Domain-01-03-07","Domain-01-03-08"});
            oligomerDomains.put("Strand-3929", new String[] {"Domain-10-03-04","c.Domain-10-03-03","Domain-10-03-02","c.Domain-10-03-01","c.Domain-09-03-01","Domain-09-03-02"});
            oligomerDomains.put("Strand-3931", new String[] {"Domain-10-03-08","c.Domain-10-03-07","Domain-10-03-06","c.Domain-10-03-05","c.Domain-09-03-05","Domain-09-03-06"});
            oligomerDomains.put("Strand-3933", new String[] {"Domain-09-04-04","c.Domain-09-04-03","c.Domain-10-04-03","Domain-10-04-04","c.Domain-10-04-05","Domain-10-04-06"});
            oligomerDomains.put("Strand-3934", new String[] {"Domain-09-04-08","c.Domain-09-04-07","c.Domain-10-04-07","Domain-10-04-08","c.Domain-10-04-09","Domain-10-04-10"});
            oligomerDomains.put("Strand-3966", new String[] {"Domain-01-04-06","c.Domain-01-04-05","Domain-01-04-04","c.Domain-01-04-03","c.Domain-02-04-03","Domain-02-04-04"});
            oligomerDomains.put("Strand-3968", new String[] {"Domain-01-04-10","c.Domain-01-04-09","Domain-01-04-08","c.Domain-01-04-07","c.Domain-02-04-07","Domain-02-04-08"});
            oligomerDomains.put("Strand-3969", new String[] {"Domain-02-05-02","c.Domain-02-05-01","c.Domain-01-05-01","Domain-01-05-02","c.Domain-01-05-03","Domain-01-05-04"});
            oligomerDomains.put("Strand-3970", new String[] {"Domain-02-05-06","c.Domain-02-05-05","c.Domain-01-05-05","Domain-01-05-06","c.Domain-01-05-07","Domain-01-05-08"});
            oligomerDomains.put("Strand-4001", new String[] {"Domain-10-05-04","c.Domain-10-05-03","Domain-10-05-02","c.Domain-10-05-01","c.Domain-09-05-01","Domain-09-05-02"});
            oligomerDomains.put("Strand-4003", new String[] {"Domain-10-05-08","c.Domain-10-05-07","Domain-10-05-06","c.Domain-10-05-05","c.Domain-09-05-05","Domain-09-05-06"});
            oligomerDomains.put("Strand-4005", new String[] {"Domain-09-06-04","c.Domain-09-06-03","c.Domain-10-06-03","Domain-10-06-04","c.Domain-10-06-05","Domain-10-06-06"});
            oligomerDomains.put("Strand-4006", new String[] {"Domain-09-06-08","c.Domain-09-06-07","c.Domain-10-06-07","Domain-10-06-08","c.Domain-10-06-09","Domain-10-06-10"});
            oligomerDomains.put("Strand-4038", new String[] {"Domain-01-06-06","c.Domain-01-06-05","Domain-01-06-04","c.Domain-01-06-03","c.Domain-02-06-03","Domain-02-06-04"});
            oligomerDomains.put("Strand-4040", new String[] {"Domain-01-06-10","c.Domain-01-06-09","Domain-01-06-08","c.Domain-01-06-07","c.Domain-02-06-07","Domain-02-06-08"});
            oligomerDomains.put("Strand-4041", new String[] {"Domain-02-07-02","c.Domain-02-07-01","c.Domain-01-07-01","Domain-01-07-02","c.Domain-01-07-03","Domain-01-07-04"});
            oligomerDomains.put("Strand-4042", new String[] {"Domain-02-07-06","c.Domain-02-07-05","c.Domain-01-07-05","Domain-01-07-06","c.Domain-01-07-07","Domain-01-07-08"});
            oligomerDomains.put("Strand-4073", new String[] {"Domain-10-07-04","c.Domain-10-07-03","Domain-10-07-02","c.Domain-10-07-01","c.Domain-09-07-01","Domain-09-07-02"});
            oligomerDomains.put("Strand-4075", new String[] {"Domain-10-07-08","c.Domain-10-07-07","Domain-10-07-06","c.Domain-10-07-05","c.Domain-09-07-05","Domain-09-07-06"});
            oligomerDomains.put("Strand-4077", new String[] {"Domain-09-08-04","c.Domain-09-08-03","c.Domain-10-08-03","Domain-10-08-04","c.Domain-10-08-05","Domain-10-08-06"});
            oligomerDomains.put("Strand-4078", new String[] {"Domain-09-08-08","c.Domain-09-08-07","c.Domain-10-08-07","Domain-10-08-08","c.Domain-10-08-09","Domain-10-08-10"});
            oligomerDomains.put("Strand-4110", new String[] {"Domain-01-08-06","c.Domain-01-08-05","Domain-01-08-04","c.Domain-01-08-03","c.Domain-02-08-03","Domain-02-08-04"});
            oligomerDomains.put("Strand-4112", new String[] {"Domain-01-08-10","c.Domain-01-08-09","Domain-01-08-08","c.Domain-01-08-07","c.Domain-02-08-07","Domain-02-08-08"});
            oligomerDomains.put("Strand-4113", new String[] {"Domain-02-09-02","c.Domain-02-09-01","c.Domain-01-09-01","Domain-01-09-02","c.Domain-01-09-03","Domain-01-09-04"});
            oligomerDomains.put("Strand-4114", new String[] {"Domain-02-09-06","c.Domain-02-09-05","c.Domain-01-09-05","Domain-01-09-06","c.Domain-01-09-07","Domain-01-09-08"});
            oligomerDomains.put("Strand-4145", new String[] {"Domain-10-09-04","c.Domain-10-09-03","Domain-10-09-02","c.Domain-10-09-01","c.Domain-09-09-01","Domain-09-09-02"});
            oligomerDomains.put("Strand-4147", new String[] {"Domain-10-09-08","c.Domain-10-09-07","Domain-10-09-06","c.Domain-10-09-05","c.Domain-09-09-05","Domain-09-09-06"});
            oligomerDomains.put("Strand-4149", new String[] {"Domain-09-10-04","c.Domain-09-10-03","c.Domain-10-10-03","Domain-10-10-04","c.Domain-10-10-05","Domain-10-10-06"});
            oligomerDomains.put("Strand-4182", new String[] {"Domain-01-10-06","c.Domain-01-10-05","Domain-01-10-04","c.Domain-01-10-03","c.Domain-02-10-03","Domain-02-10-04"});
            oligomerDomains.put("Strand-4184", new String[] {"Domain-01-10-10","c.Domain-01-10-09","Domain-01-10-08","c.Domain-01-10-07","c.Domain-02-10-07","Domain-02-10-08"});
            oligomerDomains.put("Strand-4185", new String[] {"Domain-01-01-05","c.Domain-01-01-04","Domain-01-01-03","c.Domain-01-01-02","c.Domain-01-02-02","Domain-01-02-03"});
            oligomerDomains.put("Strand-4187", new String[] {"Domain-01-01-09","c.Domain-01-01-08","Domain-01-01-07","c.Domain-01-01-06","c.Domain-01-02-06","Domain-01-02-07"});
            oligomerDomains.put("Strand-4188", new String[] {"Domain-02-02-05","c.Domain-02-02-04","c.Domain-02-01-04","Domain-02-01-05","c.Domain-02-01-06","Domain-02-01-07"});
            oligomerDomains.put("Strand-4189", new String[] {"Domain-03-01-05","c.Domain-03-01-04","Domain-03-01-03","c.Domain-03-01-02","c.Domain-03-02-02","Domain-03-02-03"});
            oligomerDomains.put("Strand-4191", new String[] {"Domain-03-01-09","c.Domain-03-01-08","Domain-03-01-07","c.Domain-03-01-06","c.Domain-03-02-06","Domain-03-02-07"});
            oligomerDomains.put("Strand-4192", new String[] {"Domain-04-02-05","c.Domain-04-02-04","c.Domain-04-01-04","Domain-04-01-05","c.Domain-04-01-06","Domain-04-01-07"});
            oligomerDomains.put("Strand-4193", new String[] {"Domain-05-01-05","c.Domain-05-01-04","Domain-05-01-03","c.Domain-05-01-02","c.Domain-05-02-02","Domain-05-02-03"});
            oligomerDomains.put("Strand-4195", new String[] {"Domain-05-01-09","c.Domain-05-01-08","Domain-05-01-07","c.Domain-05-01-06","c.Domain-05-02-06","Domain-05-02-07"});
            oligomerDomains.put("Strand-4196", new String[] {"Domain-06-02-05","c.Domain-06-02-04","c.Domain-06-01-04","Domain-06-01-05","c.Domain-06-01-06","Domain-06-01-07"});
            oligomerDomains.put("Strand-4197", new String[] {"Domain-07-01-05","c.Domain-07-01-04","Domain-07-01-03","c.Domain-07-01-02","c.Domain-07-02-02","Domain-07-02-03"});
            oligomerDomains.put("Strand-4199", new String[] {"Domain-07-01-09","c.Domain-07-01-08","Domain-07-01-07","c.Domain-07-01-06","c.Domain-07-02-06","Domain-07-02-07"});
            oligomerDomains.put("Strand-4200", new String[] {"Domain-08-02-05","c.Domain-08-02-04","c.Domain-08-01-04","Domain-08-01-05","c.Domain-08-01-06","Domain-08-01-07"});
            oligomerDomains.put("Strand-4201", new String[] {"Domain-09-01-05","c.Domain-09-01-04","Domain-09-01-03","c.Domain-09-01-02","c.Domain-09-02-02","Domain-09-02-03"});
            oligomerDomains.put("Strand-4203", new String[] {"Domain-09-01-09","c.Domain-09-01-08","Domain-09-01-07","c.Domain-09-01-06","c.Domain-09-02-06","Domain-09-02-07"});
            oligomerDomains.put("Strand-4204", new String[] {"Domain-10-02-05","c.Domain-10-02-04","c.Domain-10-01-04","Domain-10-01-05","c.Domain-10-01-06","Domain-10-01-07"});
            oligomerDomains.put("Strand-4431", new String[] {"Domain-10-10-07","c.Domain-10-10-06","Domain-10-10-05","c.Domain-10-10-04","c.Domain-10-09-04","Domain-10-09-05"});
            oligomerDomains.put("Strand-4433", new String[] {"Domain-09-09-03","c.Domain-09-09-02","c.Domain-09-10-02","Domain-09-10-03","c.Domain-09-10-04","Domain-09-10-05"});
            oligomerDomains.put("Strand-4434", new String[] {"Domain-09-09-07","c.Domain-09-09-06","c.Domain-09-10-06","Domain-09-10-07","c.Domain-09-10-08","Domain-09-10-09"});
            oligomerDomains.put("Strand-4436", new String[] {"Domain-08-10-07","c.Domain-08-10-06","Domain-08-10-05","c.Domain-08-10-04","c.Domain-08-09-04","Domain-08-09-05"});
            oligomerDomains.put("Strand-4438", new String[] {"Domain-07-09-03","c.Domain-07-09-02","c.Domain-07-10-02","Domain-07-10-03","c.Domain-07-10-04","Domain-07-10-05"});
            oligomerDomains.put("Strand-4439", new String[] {"Domain-07-09-07","c.Domain-07-09-06","c.Domain-07-10-06","Domain-07-10-07","c.Domain-07-10-08","Domain-07-10-09"});
            oligomerDomains.put("Strand-4441", new String[] {"Domain-06-10-07","c.Domain-06-10-06","Domain-06-10-05","c.Domain-06-10-04","c.Domain-06-09-04","Domain-06-09-05"});
            oligomerDomains.put("Strand-4443", new String[] {"Domain-05-09-03","c.Domain-05-09-02","c.Domain-05-10-02","Domain-05-10-03","c.Domain-05-10-04","Domain-05-10-05"});
            oligomerDomains.put("Strand-4444", new String[] {"Domain-05-09-07","c.Domain-05-09-06","c.Domain-05-10-06","Domain-05-10-07","c.Domain-05-10-08","Domain-05-10-09"});
            oligomerDomains.put("Strand-4446", new String[] {"Domain-04-10-07","c.Domain-04-10-06","Domain-04-10-05","c.Domain-04-10-04","c.Domain-04-09-04","Domain-04-09-05"});
            oligomerDomains.put("Strand-4448", new String[] {"Domain-03-09-03","c.Domain-03-09-02","c.Domain-03-10-02","Domain-03-10-03","c.Domain-03-10-04","Domain-03-10-05"});
            oligomerDomains.put("Strand-4449", new String[] {"Domain-03-09-07","c.Domain-03-09-06","c.Domain-03-10-06","Domain-03-10-07","c.Domain-03-10-08","Domain-03-10-09"});
            oligomerDomains.put("Strand-4451", new String[] {"Domain-02-10-07","c.Domain-02-10-06","Domain-02-10-05","c.Domain-02-10-04","c.Domain-02-09-04","Domain-02-09-05"});
            oligomerDomains.put("Strand-4454", new String[] {"Domain-01-09-07","c.Domain-01-09-06","c.Domain-01-10-06","Domain-01-10-07","c.Domain-01-10-08","Domain-01-10-09"});

        }
        
        // make network object
        final ICoder coder = new Coder();
        final FactoryDomainBasedEncodedNetwork factory = new FactoryDomainBasedEncodedNetwork(coder, fixedDomains, oligomerDomains, variableDomains);
        final IDomainBasedEncodedNetwork network = factory.getNewNetwork(variableDomains);
        
        int availableProcessors = Runtime.getRuntime().availableProcessors();
        DevPro dp = new DevPro(availableProcessors,availableProcessors);
        
        // add properties to request.
        Collection<String> propertiesToRequest = new HashSet<>();
        propertiesToRequest.add(dp.BASELINE_N_LABEL);
        propertiesToRequest.add(dp.BASELINE_O_LABEL);
        propertiesToRequest.add(dp.BASELINE_W_LABEL);
        propertiesToRequest.add(dp.DELTA_N_LABEL);
        propertiesToRequest.add(dp.DELTA_O_LABEL);
        propertiesToRequest.add(dp.DELTA_W_LABEL);
        propertiesToRequest.add(dp.N_LABEL);
        propertiesToRequest.add(dp.O_LABEL);
        propertiesToRequest.add(dp.W_LABEL);
        
        DevPro.Request request = new DevPro.Request(network, propertiesToRequest, parameters);
        DevPro.Report report = dp.analyze(request);
        
        System.exit(0);
    }
    
}
